# Supplementary material for: Crystal structure, Hirshfeld and electronic transition analysis of 2-[(1H-benzimidazol-1-yl)meth­yl]benzoic acid
Source: Acta Crystallogr E Crystallogr Commun. 2021 Jun 30;77(Pt 7):755–8. doi: 10.1107/S2056989021006435 (PMC8382057; doi:10.1107/S2056989021006435)
Supplement: Supplementary file 1 [file e-77-00755-sup1.cif]

##############################################################################
#                                                                            #
# This CIF contains the data in a paper accepted for publication in          #
# Acta Crystallographica Section E. It conforms to the requirements of       #
# Notes for Authors for Acta Crystallographica Section E, and has been       #
# peer reviewed under the auspices of the IUCr Commission on Journals.       #
#                                                                            #
# Full details of the Crystallographic Information File format               #
# are given in the paper "The Crystallographic Information File (CIF):       #
# a New Standard Archive File for Crystallography" by S. R. Hall, F. H.      #
# Allen and I. D. Brown [Acta Cryst. (1991), A47, 655-685].                  #
#                                                                            #
# The current version of the core CIF dictionary is obtainable from          #
# ftp://ftp.iucr.org/pub/cif_core.dic.                                       #
#                                                                            #
# Software is freely available for graphical display of the structure(s)     #
# in this CIF. For information consult the CIF software page                 #
# http://www.iucr.org/resources/cif/software.                                #
#                                                                            #
# This file may be used for bona fide research purposes within the           #
# scientific community so long as proper attribution is given to the journal # 
# article from which it was obtained.                                        #
#                                                                            #
##############################################################################
data_I
_audit_creation_method
;
Olex2 1.3
(compiled 2020.11.12 svn.r5f609507 for OlexSys, GUI svn.r6272)
;
_journal_date_recd_electronic     2021-04-15
_journal_date_accepted     2021-06-21
_journal_name_full     'Acta Crystallographica, Section E'
_journal_year     2021
_journal_volume     77
_journal_issue      7
_journal_page_first     755
_journal_page_last     758
_journal_paper_category     GO
_journal_paper_doi     10.1107/S2056989021006435
_journal_coeditor_code     EX2044
_publ_contact_author_name     'Ashraf Mashrai'
_publ_contact_author_address
;
Department of Pharmacy, University of Science and Technology, Ibb branch, Yemen
;
_publ_contact_author_email     'amusheer4@gmail.com, ashraf.yemen7@gmail.com'
_publ_contact_author_fax     ?
_publ_contact_author_phone     ?
_publ_section_title
;
Crystal structure, Hirshfeld and electronic transition analysis of
2-[(1<i>H</i>-benzimidazol-1-yl)methyl]benzoic acid
;
loop_
    _publ_author_name
    _publ_author_footnote
    _publ_author_address
    'Ali, Arif' .
;
Department of Applied Chemistry, Faculty of Engineering and Technology, ZHCET,
Aligarh Muslim University, Aligarh 202002 (UP),
India
;
    'Muslim, Mohd' .
;
Department of Applied Chemistry, Faculty of Engineering and Technology, ZHCET,
Aligarh Muslim University, Aligarh 202002 (UP),
India
;
    'Kamaal, Saima' .
;
Department of Applied Chemistry, Faculty of Engineering and Technology, ZHCET,
Aligarh Muslim University, Aligarh 202002 (UP),
India
;
    'Ahmed, Adeeba' .
;
Department of Applied Chemistry, Faculty of Engineering and Technology, ZHCET,
Aligarh Muslim University, Aligarh 202002 (UP),
India
;
    'Ahmad, Musheer' .
;
Department of Applied Chemistry, Faculty of Engineering and Technology, ZHCET,
Aligarh Muslim University, Aligarh 202002 (UP),
India
;
    'Shahid, M.' .
;
Functional Inorganic Materials Lab (FIML), Department of Chemistry, Aligarh
Muslim University, Aligarh 202002,
India
;
    'Khan, Jamal A.' .
;
Department of Applied Chemistry, Faculty of Engineering and Technology, ZHCET,
Aligarh Muslim University, Aligarh 202002 (UP),
India
;
    'Dege, Necmi' .
;
Ondokuz Mayis University, Faculty of Arts and Sciences, Department of
Physics,55139 Samsun,
Turkey
;
    'Javed, Saleem' .
;
Department of Chemistry, Institute of H. Science, Dr. Bhimrao Ambedkar
University, Agra 282002, U. P.,
India
;
    'Mashrai, Ashraf' .
;
Department of Pharmacy, University of Science and Technology, Ibb branch,
Yemen
;
_publ_section_synopsis
;
In the title compound, C15H12N2O2, the benzimidazole ring system is inclined to
the the benzene ring by 78.04 (10)\%. The crystal structure features O---H...N
and N---H...O hydrogen bonding and C---H...\p and \p--\p interactions, which
were investigated using Hirshfeld surface analysis.
;
_chemical_name_systematic
;
2-[(1<i>H</i>-Benzimidazol-1-yl)methyl]benzoic acid
;
_chemical_formula_moiety     'C15 H12 N2 O2'
_chemical_formula_sum     'C15 H12 N2 O2'
_chemical_formula_iupac     'C15 H12 N2 O2'
_chemical_formula_weight     252.275
_chemical_absolute_configuration     unk
_space_group_crystal_system     orthorhombic
_space_group_name_H-M_alt     'P 21 21 21'
_space_group_name_Hall     ' P 2ac 2ab'
loop_
    _space_group_symop_id
    _space_group_symop_operation_xyz
    1 x,y,z
    2 x+1/2,-y+1/2,-z
    3 -x,y+1/2,-z+1/2
    4 -x+1/2,-y,z+1/2
_cell_length_a     6.5690(8)
_cell_length_b     12.7956(15)
_cell_length_c     14.1278(16)
_cell_angle_alpha     90
_cell_angle_beta     90
_cell_angle_gamma     90
_cell_volume     1187.5(2)
_cell_formula_units_Z     4
_cell_measurement_reflns_used     1209
_cell_measurement_theta_min     2.91
_cell_measurement_theta_max     22.11
_cell_measurement_temperature     100(2)
_exptl_crystal_description     block
_exptl_crystal_colour     colourless
_exptl_crystal_size_max     0.38
_exptl_crystal_size_mid     0.21
_exptl_crystal_size_min     0.14
_exptl_crystal_density_diffrn     1.411
_exptl_crystal_F_000     528.253
_exptl_absorpt_coefficient_mu     0.096
_exptl_absorpt_correction_type     multi-scan
_exptl_absorpt_process_details     '(SADABS; Bruker, 2014)'
_diffrn_ambient_temperature     100(2)
_diffrn_radiation_type     'Mo K\a'
_diffrn_radiation_wavelength     0.71073
_diffrn_measurement_device_type     'Bruker APEXII CCD'
_diffrn_measurement_method     '\f and \w scans'
_diffrn_detector_area_resol_mean     X-ray
_diffrn_reflns_number     18798
_diffrn_reflns_av_R_equivalents     0.1070
_diffrn_reflns_av_unetI/netI     0.0810
_diffrn_reflns_theta_min     3.18
_diffrn_reflns_theta_max     25.05
_diffrn_reflns_theta_full     25.0473
_diffrn_measured_fraction_theta_max     0.9984
_diffrn_measured_fraction_theta_full     0.9984
_diffrn_reflns_limit_h_min     -8
_diffrn_reflns_limit_h_max     8
_diffrn_reflns_limit_k_min     -17
_diffrn_reflns_limit_k_max     17
_diffrn_reflns_limit_l_min     -18
_diffrn_reflns_limit_l_max     18
_reflns_number_total     2095
_reflns_number_gt     1759
_reflns_threshold_expression     I>=2u(I)
_refine_ls_structure_factor_coef     Fsqd
_refine_ls_matrix_type     full
_refine_ls_R_factor_all     0.0609
_refine_ls_R_factor_gt     0.0440
_refine_ls_wR_factor_gt     0.0819
_refine_ls_wR_factor_ref     0.0910
_refine_ls_goodness_of_fit_ref     1.0907
_refine_ls_restrained_S_all     1.0904
_refine_ls_number_reflns     2095
_refine_ls_number_parameters     176
_refine_ls_number_restraints     1
_refine_ls_number_constraints     21
_refine_ls_hydrogen_treatment     refall
_refine_ls_weighting_scheme     calc
_refine_ls_weighting_details
              'w=1/[\s^2^(Fo^2^)+(0.0284P)^2^+0.3178P] where P=(Fo^2^+2Fc^2^)/3'
_atom_sites_solution_primary     iterative
_refine_ls_shift/su_max     0.0043
_refine_ls_shift/su_mean     0.0001
_refine_diff_density_max     0.2397
_refine_diff_density_min     -0.2751
loop_
    _atom_type_symbol
    _atom_type_scat_Cromer_Mann_a1
    _atom_type_scat_Cromer_Mann_a2
    _atom_type_scat_Cromer_Mann_a3
    _atom_type_scat_Cromer_Mann_a4
    _atom_type_scat_Cromer_Mann_b1
    _atom_type_scat_Cromer_Mann_b2
    _atom_type_scat_Cromer_Mann_b3
    _atom_type_scat_Cromer_Mann_b4
    _atom_type_scat_Cromer_Mann_c
    _atom_type_scat_dispersion_source
    _atom_type_scat_dispersion_real
    _atom_type_scat_dispersion_imag
    _atom_type_scat_source
    H 0.49300 0.32291 0.14019 0.04081 10.51090 26.12570 3.14236 57.79970
                                                                 0.0030380000826
       'Henke, Gullikson and Davis, At. Data and Nucl. Data Tables, 1993, 54, 2'
   0.00000 0.00000 'International Tables Volume C Table 6.1.1.4 (pp. 500-502)'
    C 2.31000 1.02000 1.58860 0.86500 20.84390 10.20750 0.56870 51.65120
                                                                  0.215599998832
       'Henke, Gullikson and Davis, At. Data and Nucl. Data Tables, 1993, 54, 2'
  0.00347 0.00161 'International Tables Volume C Table 6.1.1.4 (pp. 500-502)'
    O 3.04850 2.28680 1.54630 0.86700 13.27710 5.70110 0.32390 32.90890
                                                                  0.250800013542
       'Henke, Gullikson and Davis, At. Data and Nucl. Data Tables, 1993, 54, 2'
 0.01158 0.00611 'International Tables Volume C Table 6.1.1.4 (pp. 500-502)'
    N 12.21260 3.13220 2.01250 1.16630 0.00570 9.89330 28.99750 0.58260
                                                                  -11.5290002823
       'Henke, Gullikson and Davis, At. Data and Nucl. Data Tables, 1993, 54, 2'
 0.00653 0.00323 'International Tables Volume C Table 6.1.1.4 (pp. 500-502)'
_computing_data_collection     'APEX2 (Bruker, 2014)'
_computing_data_reduction     'SAINT (Bruker, 2014)'
_computing_structure_solution
;
<i>olex2.solve</i> (Bourhis <i>et al.</i>,  2015)
;
_computing_structure_refinement
;
<i>olex2.refine</i> (Bourhis <i>et al.</i>,  2015)
;
_computing_molecular_graphics
;
<i>OLEX2</i> (Dolomanov <i>et al.</i>,  2009)
;
_computing_publication_material
;
<i>OLEX2</i> (Dolomanov <i>et al.</i>,  2009)
;
loop_
    _restr_distance_atom_site_label_1
    _restr_distance_atom_site_label_2
    _restr_distance_site_symmetry_2
    _restr_distance_target
    _restr_distance_target_weight_param
    O1 H1 1 0.8500 0.0200
loop_
    _atom_site_type_symbol
    _atom_site_label
    _atom_site_fract_x
    _atom_site_fract_y
    _atom_site_fract_z
    _atom_site_U_iso_or_equiv
    _atom_site_adp_type
    _atom_site_occupancy
    C C1 0.2861(4) 0.82904(18) 0.71973(18) 0.0170(6) Uani 1.000000
    C C2 0.4789(4) 0.81263(19) 0.66504(18) 0.0166(6) Uani 1.000000
    C C3 0.5267(4) 0.88501(19) 0.59451(17) 0.0186(6) Uani 1.000000
    H H3 0.4333(4) 0.93965(19) 0.58083(17) 0.0223(8) Uiso 1.000000
    C C4 0.7074(4) 0.8790(2) 0.54393(18) 0.0213(6) Uani 1.000000
    H H4 0.7359(4) 0.9282(2) 0.49537(18) 0.0256(8) Uiso 1.000000
    C C5 0.8447(4) 0.80132(19) 0.56462(18) 0.0204(7) Uani 1.000000
    H H5 0.9705(4) 0.79769(19) 0.53166(18) 0.0245(8) Uiso 1.000000
    C C6 0.7985(4) 0.7280(2) 0.63408(18) 0.0196(6) Uani 1.000000
    H H6 0.8941(4) 0.6743(2) 0.64778(18) 0.0235(7) Uiso 1.000000
    C C7 0.6164(4) 0.7311(2) 0.68391(17) 0.0163(6) Uani 1.000000
    C C8 0.5804(4) 0.6465(2) 0.75638(17) 0.0179(6) Uani 1.000000
    H H8a 0.7114(4) 0.6115(2) 0.77035(17) 0.0215(7) Uiso 1.000000
    H H8b 0.5313(4) 0.6790(2) 0.81572(17) 0.0215(7) Uiso 1.000000
    C C9 0.2503(4) 0.54778(19) 0.76721(18) 0.0197(6) Uani 1.000000
    H H9 0.2023(4) 0.58470(19) 0.82111(18) 0.0236(7) Uiso 1.000000
    C C10 0.2677(4) 0.43913(19) 0.65142(17) 0.0176(6) Uani 1.000000
    C C11 0.2311(4) 0.3622(2) 0.58413(19) 0.0229(6) Uani 1.000000
    H H11 0.1089(4) 0.3224(2) 0.58480(19) 0.0274(8) Uiso 1.000000
    C C12 0.3793(4) 0.3456(2) 0.51608(19) 0.0248(7) Uani 1.000000
    H H12 0.3580(4) 0.2940(2) 0.46874(19) 0.0297(8) Uiso 1.000000
    C C13 0.5601(4) 0.40366(19) 0.51595(18) 0.0223(7) Uani 1.000000
    H H13 0.6590(4) 0.39013(19) 0.46844(18) 0.0267(8) Uiso 1.000000
    C C14 0.5993(4) 0.4801(2) 0.58275(18) 0.0197(6) Uani 1.000000
    H H14 0.7226(4) 0.5188(2) 0.58240(18) 0.0236(8) Uiso 1.000000
    C C15 0.4494(4) 0.49744(19) 0.65048(17) 0.0156(6) Uani 1.000000
    N N1 0.4321(3) 0.56758(15) 0.72553(14) 0.0158(5) Uani 1.000000
    N N2 0.1467(3) 0.47270(16) 0.72598(15) 0.0195(5) Uani 1.000000
    O O1 0.1923(3) 0.91615(15) 0.69535(13) 0.0228(5) Uani 1.000000
    O O2 0.2246(3) 0.77045(13) 0.78116(12) 0.0227(4) Uani 1.000000
    H H1 0.078(4) 0.924(3) 0.727(2) 0.077(13) Uiso 1.000000
loop_
    _atom_site_aniso_label
    _atom_site_aniso_U_11
    _atom_site_aniso_U_22
    _atom_site_aniso_U_33
    _atom_site_aniso_U_12
    _atom_site_aniso_U_13
    _atom_site_aniso_U_23
    C1 0.0165(14) 0.0131(13) 0.0214(14) -0.0029(12) -0.0021(12) -0.0043(12)
    C2 0.0186(14) 0.0126(13) 0.0184(14) -0.0064(11) -0.0017(12) -0.0040(11)
    C3 0.0246(16) 0.0118(14) 0.0193(14) 0.0002(12) -0.0039(12) -0.0027(11)
    C4 0.0257(16) 0.0207(14) 0.0175(14) -0.0068(13) 0.0054(13) -0.0014(12)
    C5 0.0217(15) 0.0172(14) 0.0223(16) -0.0060(12) 0.0068(12) -0.0042(12)
    C6 0.0187(14) 0.0166(13) 0.0235(15) 0.0024(12) -0.0007(12) -0.0050(12)
    C7 0.0166(13) 0.0158(14) 0.0164(13) -0.0037(12) -0.0020(11) -0.0056(11)
    C8 0.0166(13) 0.0181(14) 0.0190(14) -0.0010(12) -0.0033(12) -0.0009(12)
    C9 0.0241(15) 0.0163(14) 0.0186(14) 0.0038(12) 0.0022(13) 0.0027(12)
    C10 0.0210(14) 0.0149(13) 0.0170(13) 0.0010(12) -0.0025(12) 0.0032(11)
    C11 0.0235(15) 0.0183(14) 0.0268(15) -0.0006(13) -0.0034(13) 0.0007(12)
    C12 0.0339(17) 0.0159(14) 0.0244(16) 0.0026(14) -0.0028(14) -0.0030(13)
    C13 0.0295(17) 0.0185(15) 0.0188(14) 0.0077(12) 0.0031(13) 0.0007(12)
    C14 0.0201(15) 0.0178(14) 0.0212(14) -0.0002(12) 0.0010(12) 0.0031(12)
    C15 0.0198(15) 0.0117(13) 0.0153(13) 0.0008(11) -0.0027(12) 0.0017(11)
    N1 0.0160(12) 0.0144(11) 0.0170(11) -0.0010(9) -0.0006(10)  0.0000(10)
    N2 0.0222(12) 0.0136(12) 0.0226(12) -0.0009(10) 0.0014(11) 0.0032(10)
    O1 0.0170(11) 0.0199(10) 0.0316(11) 0.0030(9) 0.0012(9) 0.0042(9)
    O2 0.0250(10) 0.0171(9) 0.0259(11) 0.0012(8) 0.0075(9) 0.0031(9)
loop_
    _geom_bond_atom_site_label_1
    _geom_bond_atom_site_label_2
    _geom_bond_site_symmetry_2
    _geom_bond_distance
    _geom_bond_publ_flag
    C1 C2 . 1.499(3) ?
    C1 O1 . 1.319(3) ?
    C1 O2 . 1.216(3) ?
    C2 C3 . 1.396(3) ?
    C2 C7 . 1.405(3) ?
    C3 H3 . 0.950(4) ?
    C3 C4 . 1.388(3) ?
    C4 H4 . 0.950(4) ?
    C4 C5 . 1.373(4) ?
    C5 H5 . 0.950(4) ?
    C5 C6 . 1.391(4) ?
    C6 H6 . 0.951(4) ?
    C6 C7 . 1.389(4) ?
    C7 C8 . 1.508(3) ?
    C8 H8a . 0.990(4) ?
    C8 H8b . 0.990(3) ?
    C8 N1 . 1.469(3) ?
    C9 H9 . 0.950(4) ?
    C9 N1 . 1.356(3) ?
    C9 N2 . 1.313(3) ?
    C10 C11 . 1.390(3) ?
    C10 C15 . 1.408(3) ?
    C10 N2 . 1.388(3) ?
    C11 H11 . 0.9501(4) ?
    C11 C12 . 1.385(4) ?
    C12 H12 . 0.950(4) ?
    C12 C13 . 1.401(4) ?
    C13 H13 . 0.950(4) ?
    C13 C14 . 1.383(3) ?
    C14 H14 . 0.949(4) ?
    C14 C15 . 1.391(4) ?
    C15 N1 . 1.394(3) ?
    O1 H1 . 0.878(18) ?
loop_
    _geom_angle_atom_site_label_1
    _geom_angle_atom_site_label_2
    _geom_angle_atom_site_label_3
    _geom_angle_site_symmetry_1
    _geom_angle_site_symmetry_3
    _geom_angle
    _geom_angle_publ_flag
    O1 C1 C2 . . 112.3(2) ?
    O2 C1 C2 . . 124.2(2) ?
    O2 C1 O1 . . 123.5(2) ?
    C3 C2 C1 . . 117.7(2) ?
    C7 C2 C1 . . 123.3(2) ?
    C7 C2 C3 . . 118.9(2) ?
    H3 C3 C2 . . 119.23(15) ?
    C4 C3 C2 . . 121.5(2) ?
    C4 C3 H3 . . 119.23(15) ?
    H4 C4 C3 . . 120.26(15) ?
    C5 C4 C3 . . 119.5(2) ?
    C5 C4 H4 . . 120.26(15) ?
    H5 C5 C4 . . 120.16(15) ?
    C6 C5 C4 . . 119.7(2) ?
    C6 C5 H5 . . 120.16(16) ?
    H6 C6 C5 . . 119.13(16) ?
    C7 C6 C5 . . 121.7(2) ?
    C7 C6 H6 . . 119.13(16) ?
    C6 C7 C2 . . 118.6(2) ?
    C8 C7 C2 . . 124.1(2) ?
    C8 C7 C6 . . 117.3(2) ?
    H8a C8 C7 . . 108.91(14) ?
    H8b C8 C7 . . 108.91(13) ?
    H8b C8 H8a . . 107.7(3) ?
    N1 C8 C7 . . 113.31(19) ?
    N1 C8 H8a . . 108.91(12) ?
    N1 C8 H8b . . 108.91(12) ?
    N1 C9 H9 . . 123.20(14) ?
    N2 C9 H9 . . 123.20(15) ?
    N2 C9 N1 . . 113.6(2) ?
    C15 C10 C11 . . 121.1(2) ?
    N2 C10 C11 . . 129.7(2) ?
    N2 C10 C15 . . 109.2(2) ?
    H11 C11 C10 . . 121.25(15) ?
    C12 C11 C10 . . 117.5(3) ?
    C12 C11 H11 . . 121.25(16) ?
    H12 C12 C11 . . 119.48(16) ?
    C13 C12 C11 . . 121.0(2) ?
    C13 C12 H12 . . 119.48(15) ?
    H13 C13 C12 . . 118.94(15) ?
    C14 C13 C12 . . 122.1(2) ?
    C14 C13 H13 . . 118.94(16) ?
    H14 C14 C13 . . 121.59(16) ?
    C15 C14 C13 . . 116.8(3) ?
    C15 C14 H14 . . 121.59(16) ?
    C14 C15 C10 . . 121.5(2) ?
    N1 C15 C10 . . 105.3(2) ?
    N1 C15 C14 . . 133.2(2) ?
    C9 N1 C8 . . 125.7(2) ?
    C15 N1 C8 . . 127.9(2) ?
    C15 N1 C9 . . 106.4(2) ?
    C10 N2 C9 . . 105.4(2) ?
    H1 O1 C1 . . 111(2) ?
loop_
    _geom_torsion_atom_site_label_1
    _geom_torsion_atom_site_label_2
    _geom_torsion_atom_site_label_3
    _geom_torsion_atom_site_label_4
    _geom_torsion_site_symmetry_1
    _geom_torsion_site_symmetry_2
    _geom_torsion_site_symmetry_3
    _geom_torsion_site_symmetry_4
    _geom_torsion
    _geom_torsion_publ_flag
    C1 C2 C3 C4 . . . . 176.5(2) ?
    C1 C2 C7 C6 . . . . -174.8(2) ?
    C1 C2 C7 C8 . . . . 4.3(3) ?
    C2 C3 C4 C5 . . . . -1.2(3) ?
    C2 C7 C6 C5 . . . . -1.9(3) ?
    C2 C7 C8 N1 . . . . 75.2(3) ?
    C3 C4 C5 C6 . . . . 1.8(3) ?
    C4 C5 C6 C7 . . . . -0.2(3) ?
    C5 C6 C7 C8 . . . . 178.9(2) ?
    C6 C7 C8 N1 . . . . -105.6(2) ?
    C7 C8 N1 C9 . . . . -116.8(2) ?
    C7 C8 N1 C15 . . . . 64.7(3) ?
    C8 N1 C9 N2 . . . . -179.6(2) ?
    C8 N1 C15 C10 . . . . 179.7(3) ?
    C8 N1 C15 C14 . . . . -1.3(3) ?
    C9 N1 C15 C10 . . . . 1.0(2) ?
    C9 N1 C15 C14 . . . . 179.9(2) ?
    C9 N2 C10 C11 . . . . -179.2(2) ?
    C9 N2 C10 C15 . . . . 0.4(2) ?
    C10 C11 C12 C13 . . . . 0.6(3) ?
    C10 C15 C14 C13 . . . . 0.7(3) ?
    C11 C12 C13 C14 . . . . -0.3(3) ?
    C12 C13 C14 C15 . . . . -0.4(3) ?
    C13 C14 C15 N1 . . . . -178.1(2) ?
loop_
    _geom_hbond_atom_site_label_D
    _geom_hbond_atom_site_label_H
    _geom_hbond_atom_site_label_A
    _geom_hbond_site_symmetry_D
    _geom_hbond_site_symmetry_H
    _geom_hbond_site_symmetry_A
    _geom_hbond_distance_DH
    _geom_hbond_distance_HA
    _geom_hbond_distance_DA
    _geom_hbond_angle_DHA
    _geom_hbond_publ_flag
    O1 H1 N2 . . 3_556 0.88(3) 1.73(3) 2.592(3) 164(4) y
    C8 H8A O1 . . 3_646 0.990(3) 2.624(3) 3.374(3) 132.6(2) y
    C3 H3 O1 . . . 0.950(4) 2.284(3) 2.648(3) 101.9(2) n
    C8 H8B O2 . . . 0.990(3) 2.381(3) 2.846(3) 108.0(2) n
    C9 H9 O2 . . . 0.950(4) 2.447(3) 2.861(3) 106.2(2) n
    C4 H4 Cg1 . . 2_566 0.950(4) 2.985(3) 3.865(3) 154.7(3) y
    C4 H4 Cg3 . . 2_566 0.950(4) 2.514(3) 3.408(3) 156.8(3) y
    C4 H4 Cg4 . . 2_566 0.950(4) 2.514(3) 3.454(3) 170.3(3) y
    C5 H5 Cg2 . . 2_566 0.951(4) 2.758(3) 3.554(3) 142.0(2) y
_iucr_refine_instructions_details
;
TITL ARkhab_0m_a.res in P2(1)2(1)2(1)
CELL 0.71073 6.569 12.7956 14.1278 90 90 90
ZERR 4 0.0008 0.0015 0.0016 0 0 0
LATT -1
SYMM 0.5-X,-Y,0.5+Z
SYMM -X,0.5+Y,0.5-Z
SYMM 0.5+X,0.5-Y,-Z
SFAC C H N O
UNIT 60 48 8 8
DFIX 0.85 O1 H1
L.S. 10
PLAN  20
SIZE 0.14 0.21 0.38
TEMP -173(2)
CONF
FMAP 2
ACTA
BOND $H
LIST 6
MORE -1
MERG 2
OMIT -3 50.1
OMIT 0 1 1
WGHT 0.02845 0.317805
FVAR 0.95012
REM <olex2.extras>
REM <HklSrc "%.\\shelx.hkl">
REM </olex2.extras>
C1    1     0.28609  0.82904  0.71973  11.00000  0.01653  0.01305  0.02142 =
 -0.00435 -0.00208 -0.00294
C2    1     0.47894  0.81263  0.66504  11.00000  0.01865  0.01265  0.01840 =
 -0.00401 -0.00166 -0.00642
C3    1     0.52672  0.88501  0.59451  11.00000  0.02460  0.01182  0.01929 =
 -0.00266 -0.00394  0.00019
AFIX 43
H3    2     0.43334  0.93965  0.58083  11.00000 -1.20000
AFIX 0
C4    1     0.70740  0.87900  0.54393  11.00000  0.02572  0.02066  0.01754 =
 -0.00139  0.00538 -0.00676
AFIX 43
H4    2     0.73594  0.92822  0.49537  11.00000 -1.20000
AFIX 0
C5    1     0.84467  0.80132  0.56462  11.00000  0.02169  0.01720  0.02234 =
 -0.00418  0.00682 -0.00601
AFIX 43
H5    2     0.97053  0.79769  0.53166  11.00000 -1.20000
AFIX 0
C6    1     0.79849  0.72798  0.63408  11.00000  0.01873  0.01660  0.02345 =
 -0.00504 -0.00066  0.00245
AFIX 43
H6    2     0.89407  0.67435  0.64778  11.00000 -1.20000
AFIX 0
C7    1     0.61638  0.73109  0.68391  11.00000  0.01661  0.01580  0.01641 =
 -0.00559 -0.00196 -0.00373
C8    1     0.58040  0.64650  0.75638  11.00000  0.01664  0.01809  0.01900 =
 -0.00088 -0.00333 -0.00102
AFIX 23
H8a   2     0.71137  0.61146  0.77035  11.00000 -1.20000
H8b   2     0.53130  0.67903  0.81572  11.00000 -1.20000
AFIX 0
C9    1     0.25026  0.54778  0.76721  11.00000  0.02415  0.01626  0.01864 =
 0.00267  0.00215  0.00376
AFIX 43
H9    2     0.20229  0.58470  0.82111  11.00000 -1.20000
AFIX 0
C10   1     0.26772  0.43913  0.65142  11.00000  0.02100  0.01488  0.01696 =
 0.00320 -0.00248  0.00099
C11   1     0.23108  0.36215  0.58413  11.00000  0.02347  0.01833  0.02678 =
 0.00071 -0.00340 -0.00063
AFIX 43
H11   2     0.10894  0.32241  0.58480  11.00000 -1.20000
AFIX 0
C12   1     0.37928  0.34556  0.51608  11.00000  0.03392  0.01592  0.02443 =
 -0.00296 -0.00283  0.00259
AFIX 43
H12   2     0.35804  0.29397  0.46874  11.00000 -1.20000
AFIX 0
C13   1     0.56013  0.40366  0.51595  11.00000  0.02950  0.01848  0.01881 =
 0.00069  0.00314  0.00770
AFIX 43
H13   2     0.65902  0.39013  0.46844  11.00000 -1.20000
AFIX 0
C14   1     0.59927  0.48005  0.58275  11.00000  0.02006  0.01778  0.02122 =
 0.00308  0.00097 -0.00024
AFIX 43
H14   2     0.72263  0.51880  0.58240  11.00000 -1.20000
AFIX 0
C15   1     0.44944  0.49744  0.65048  11.00000  0.01982  0.01174  0.01530 =
 0.00175 -0.00268  0.00082
N1    3     0.43208  0.56758  0.72553  11.00000  0.01604  0.01439  0.01698 =
 -0.00001 -0.00056 -0.00096
N2    3     0.14671  0.47270  0.72598  11.00000  0.02220  0.01363  0.02264 =
 0.00319  0.00140 -0.00091
O1    4     0.19226  0.91615  0.69535  11.00000  0.01701  0.01987  0.03160 =
 0.00418  0.00117  0.00301
O2    4     0.22455  0.77045  0.78116  11.00000  0.02498  0.01715  0.02595 =
 0.00311  0.00755  0.00119
H1    2     0.07791  0.92358  0.72687  11.00000  0.07687
HKLF 4
END
Q1 1 0.6 0.4 0.577778 11 0.05 0.24
  REM The information below was added by Olex2.
  REM
  REM R1 = 0.0440 for 1759 Fo > 4sig(Fo) and 0.0609 for all 2095 data
  REM 176 parameters refined using 1 restraints
  REM Highest difference peak 0.2397, deepest hole -0.2751
  REM Mean Shift 0.0001, Max Shift 0.0043.
  REM +++ Tabular Listing of Refinement Information +++
  REM R1_all = 0.0609
  REM R1_gt = 0.0440
  REM wR_ref = 0.0910
  REM GOOF = 1.0907
  REM Shift_max = 0.0043
  REM Shift_mean = 0.0001
  REM Reflections_all = 2095
  REM Reflections_gt = 1759
  REM Parameters = 176
  REM Hole = -0.2751
  REM Peak = 0.2397
  REM Flack = -1(2)
;
