# Supplementary material for: Crystal structure, Hirshfeld and electronic transition analysis of 2-[(1H-benzimidazol-1-yl)meth­yl]benzoic acid
Source: Acta Crystallogr E Crystallogr Commun. 2021 Jun 30;77(Pt 7):755–8. doi: 10.1107/S2056989021006435 (PMC8382057; doi:10.1107/S2056989021006435)
Supplement: Supplementary file 2 [file e-77-00755-Isup2.hkl]

data_I                                                                          
_shelx_title ' ARkhab_0m_a.res in P2(1)2(1)2(1)'                                
_shelx_refln_list_code          4                                               
_shelx_F_calc_maximum      106.58                                               
_exptl_crystal_F_000       528.00                                               
_reflns_d_resolution_high  0.8394                                               
                                                                                
loop_                                                                           
 _space_group_symop_operation_xyz                                               
 'x, y, z'                                                                      
 '-x+1/2, -y, z+1/2'                                                            
 '-x, y+1/2, -z+1/2'                                                            
 'x+1/2, -y+1/2, -z'                                                            
                                                                                
_cell_length_a     6.5690                                                       
_cell_length_b    12.7956                                                       
_cell_length_c    14.1278                                                       
_cell_angle_alpha  90.000                                                       
_cell_angle_beta   90.000                                                       
_cell_angle_gamma  90.000                                                       
                                                                                
_shelx_F_squared_multiplier     1.000                                           
                                                                                
loop_                                                                           
 _refln_index_h                                                                 
 _refln_index_k                                                                 
 _refln_index_l                                                                 
 _refln_F_squared_calc                                                          
 _refln_F_squared_meas                                                          
 _refln_F_squared_sigma                                                         
 _refln_observed_status                                                         
   2   0   0       3585.11       3511.09        46.85 o                         
   4   0   0        466.49        541.79        31.67 o                         
   6   0   0        357.18        363.44        30.33 o                         
   1   1   0       2303.48       2047.84        42.40 o                         
   2   1   0        110.41        109.16         4.54 o                         
   3   1   0        171.94        169.80         7.32 o                         
   4   1   0          1.87          3.76         3.47 o                         
   5   1   0        123.59        123.54        12.04 o                         
   6   1   0         52.50         53.31         9.34 o                         
   7   1   0          4.52         -2.54         9.38 o                         
   0   2   0        147.95         71.29        12.72 o                         
   1   2   0        332.99        333.60         6.45 o                         
   2   2   0        397.59        404.34         9.31 o                         
   3   2   0        426.29        413.38        11.94 o                         
   4   2   0          9.59         -1.90         3.38 o                         
   5   2   0        101.83        112.86        11.70 o                         
   6   2   0        109.34        118.19        13.78 o                         
   7   2   0          4.54         33.39        11.70 o                         
   1   3   0        788.58        745.70        11.39 o                         
   2   3   0         22.34         29.63         2.93 o                         
   3   3   0          0.01          7.09         2.42 o                         
   4   3   0       1090.36       1144.26        28.45 o                         
   5   3   0        394.03        361.84        16.86 o                         
   6   3   0        230.81        231.78        16.97 o                         
   7   3   0         33.51         24.52         8.72 o                         
   0   4   0         27.84         18.43         2.87 o                         
   1   4   0        121.57        123.87         4.33 o                         
   2   4   0         93.02         89.98         5.51 o                         
   3   4   0         39.39         37.82         5.43 o                         
   4   4   0        189.75        174.74        12.14 o                         
   5   4   0        156.54        160.70        13.73 o                         
   6   4   0          0.12         11.40        11.41 o                         
   7   4   0          0.47         16.49        11.83 o                         
   1   5   0        249.57        253.97         7.34 o                         
   2   5   0        568.79        632.53        15.67 o                         
   3   5   0        398.34        381.03        15.38 o                         
   4   5   0        695.94        720.02        24.04 o                         
   5   5   0        373.87        371.62        17.57 o                         
   6   5   0        112.07        110.19        12.04 o                         
   7   5   0         97.61         95.74        11.98 o                         
   0   6   0        152.49        150.35        10.19 o                         
   1   6   0        559.47        584.93        14.84 o                         
   2   6   0        745.36        821.37        22.15 o                         
   3   6   0        161.02        175.52        11.68 o                         
   4   6   0        186.73        220.28        14.39 o                         
   5   6   0          1.13          3.08         8.17 o                         
   6   6   0          4.65         14.39         7.65 o                         
   7   6   0         82.89         62.89        13.26 o                         
   1   7   0        688.37        684.45        16.87 o                         
   2   7   0       1162.98       1267.51        29.21 o                         
   3   7   0        158.03        127.21        11.58 o                         
   4   7   0        164.08        150.14        15.56 o                         
   5   7   0          2.15         10.58         8.41 o                         
   6   7   0         25.50         19.62         8.67 o                         
   0   8   0          1.22         -5.26         3.51 o                         
   1   8   0          4.53          1.20         2.35 o                         
   2   8   0         25.05         19.62         5.96 o                         
   3   8   0        265.02        288.79        14.67 o                         
   4   8   0         23.97         -6.21         5.63 o                         
   5   8   0          3.27          0.89         6.90 o                         
   6   8   0         12.37         -7.63        10.08 o                         
   1   9   0        676.76        683.81        17.46 o                         
   2   9   0         72.96         72.57         6.92 o                         
   3   9   0         74.92         72.60        10.34 o                         
   4   9   0        434.31        440.41        26.10 o                         
   5   9   0          0.94          8.21         7.02 o                         
   6   9   0         11.78          4.53        10.47 o                         
   0  10   0          7.42         17.38         6.56 o                         
   1  10   0          8.43          1.20         2.38 o                         
   2  10   0        571.93        558.76        28.92 o                         
   3  10   0         48.22         36.49         7.89 o                         
   4  10   0          2.24         -3.18         5.95 o                         
   5  10   0          5.64        -11.58        11.94 o                         
   1  11   0        113.16        126.99        14.25 o                         
   2  11   0        303.67        297.46        23.21 o                         
   3  11   0        153.72        179.91        20.76 o                         
   4  11   0         21.82         11.87         9.68 o                         
   5  11   0         57.49         48.41        12.26 o                         
   0  12   0         17.18         13.45         6.25 o                         
   1  12   0        550.19        539.22        29.10 o                         
   2  12   0         69.18         94.69        15.04 o                         
   3  12   0        245.98        268.84        22.19 o                         
   4  12   0         32.84         31.50        12.45 o                         
   1  13   0        646.88        610.05        32.68 o                         
   2  13   0         72.18         91.82        17.66 o                         
   3  13   0        193.61        207.98        22.63 o                         
   4  13   0          7.41         30.07        13.56 o                         
   0  14   0         53.79         86.18        26.03 o                         
   1  14   0          0.72         -4.01         7.68 o                         
   2  14   0          8.81         23.65        12.09 o                         
   3  14   0          1.17         -6.11         9.35 o                         
   1  15   0        652.04        671.68        34.30 o                         
   1   0   1       6175.06       5347.97        81.79 o                         
   2   0   1          3.80          2.98         1.07 o                         
   3   0   1       3391.90       3451.99        40.58 o                         
   4   0   1         21.24         29.40         6.25 o                         
   5   0   1        536.66        541.44        23.99 o                         
   6   0   1         14.30         14.19         6.86 o                         
   7   0   1         88.27         81.12        13.47 o                         
  -7   1   1         38.01         47.75        11.12 o                         
  -6   1   1        516.76        513.34        25.34 o                         
  -5   1   1        396.48        410.65        20.67 o                         
  -4   1   1         32.92         28.95         4.93 o                         
  -3   1   1        963.45        950.28        18.50 o                         
  -2   1   1         10.35         14.36         1.78 o                         
  -1   1   1       1222.60       1105.91        13.10 o                         
   1   1   1       1222.60       1135.30        13.79 o                         
   2   1   1         10.35         12.82         2.29 o                         
   3   1   1        963.45        973.50        18.75 o                         
   4   1   1         32.92         36.89         8.41 o                         
   5   1   1        396.48        381.72        20.13 o                         
   6   1   1        516.76        510.00        24.21 o                         
   7   1   1         38.01         38.92        10.05 o                         
  -7   2   1        334.77        337.68        23.08 o                         
  -6   2   1        201.28        201.08        18.66 o                         
  -5   2   1         27.81         20.27         6.58 o                         
  -4   2   1        475.26        485.32        17.61 o                         
  -3   2   1        344.91        351.29        10.91 o                         
  -2   2   1       2517.65       2457.49        29.46 o                         
  -1   2   1        194.67        201.88         5.28 o                         
   0   2   1       3070.33       2767.84        65.32 o                         
   1   2   1        194.67        199.97         5.20 o                         
   2   2   1       2517.65       2460.72        29.23 o                         
   3   2   1        344.91        348.97        11.76 o                         
   4   2   1        475.26        459.39        19.07 o                         
   5   2   1         27.81         26.58         7.56 o                         
   6   2   1        201.28        201.85        16.01 o                         
   7   2   1        334.77        355.92        22.50 o                         
  -7   3   1        166.04        172.36        17.09 o                         
  -6   3   1        214.55        224.72        17.12 o                         
  -5   3   1        187.00        184.25        14.08 o                         
  -4   3   1        335.77        328.30        15.51 o                         
  -3   3   1        589.60        607.73        16.45 o                         
  -2   3   1        154.37        143.53         5.63 o                         
  -1   3   1        516.19        477.86         9.29 o                         
   0   3   1       1280.07       1226.72        14.92 o                         
   1   3   1        516.19        487.02         8.74 o                         
   2   3   1        154.37        157.77         6.11 o                         
   3   3   1        589.60        613.15        18.64 o                         
   4   3   1        335.77        336.55        14.44 o                         
   5   3   1        187.00        176.27        11.91 o                         
   6   3   1        214.55        229.76        19.65 o                         
   7   3   1        166.04        143.18        15.46 o                         
  -7   4   1         22.10          4.59         9.86 o                         
  -6   4   1        647.47        661.35        25.63 o                         
  -5   4   1        145.52        157.72        13.15 o                         
  -4   4   1        514.43        521.34        20.18 o                         
  -3   4   1        505.24        534.17        14.92 o                         
  -2   4   1         91.63        103.00         5.63 o                         
  -1   4   1        109.76        113.28         5.16 o                         
   0   4   1         46.10         40.63         2.89 o                         
   1   4   1        109.76        107.63         3.86 o                         
   2   4   1         91.63        103.79         5.53 o                         
   3   4   1        505.24        521.97        20.05 o                         
   4   4   1        514.43        531.86        20.04 o                         
   5   4   1        145.52        160.56        13.46 o                         
   6   4   1        647.47        669.65        24.61 o                         
   7   4   1         22.10         15.94         8.38 o                         
  -7   5   1         28.68         43.10         9.84 o                         
  -6   5   1          0.82          4.46         8.03 o                         
  -5   5   1        421.10        424.76        19.15 o                         
  -4   5   1        119.07        108.81        11.07 o                         
  -3   5   1         38.83         48.11         6.55 o                         
  -2   5   1       1107.35       1156.47        23.67 o                         
  -1   5   1        575.92        566.01        13.23 o                         
   0   5   1         32.18         36.87         3.65 o                         
   1   5   1        575.91        528.67        13.00 o                         
   2   5   1       1107.35       1166.49        22.12 o                         
   3   5   1         38.83         39.89         5.43 o                         
   4   5   1        119.07        125.18        11.49 o                         
   5   5   1        421.10        436.44        21.30 o                         
   6   5   1          0.82         -6.97         5.46 o                         
   7   5   1         28.68         19.14        12.21 o                         
  -7   6   1        202.24        196.60        18.89 o                         
  -6   6   1         27.32         38.92         8.78 o                         
  -5   6   1        483.71        482.18        23.15 o                         
  -4   6   1        105.65        113.85        12.06 o                         
  -3   6   1         73.05         69.53         8.82 o                         
  -2   6   1        321.12        332.46        14.21 o                         
  -1   6   1        195.75        202.04         9.60 o                         
   0   6   1        131.92        142.95         6.83 o                         
   1   6   1        195.75        219.01        10.40 o                         
   2   6   1        321.12        327.93        11.51 o                         
   3   6   1         73.05         73.57         7.91 o                         
   4   6   1        105.65        125.49        11.89 o                         
   5   6   1        483.71        484.79        22.64 o                         
   6   6   1         27.32         30.77         8.05 o                         
   7   6   1        202.24        197.03        17.75 o                         
  -6   7   1        211.40        226.98        18.09 o                         
  -5   7   1        229.18        234.00        20.09 o                         
  -4   7   1        162.51        176.58        16.17 o                         
  -3   7   1         56.46         36.60         7.61 o                         
  -2   7   1        565.25        575.68        19.78 o                         
  -1   7   1          1.43          0.99         2.59 o                         
   0   7   1        221.90        219.24         9.18 o                         
   1   7   1          1.43         -3.01         2.66 o                         
   2   7   1        565.25        559.96        15.23 o                         
   3   7   1         56.46         60.70         7.68 o                         
   4   7   1        162.51        150.84        13.58 o                         
   5   7   1        229.18        237.50        18.04 o                         
   6   7   1        211.40        246.97        16.47 o                         
  -6   8   1         32.31         22.77        10.89 o                         
  -5   8   1        133.97        130.77        16.59 o                         
  -4   8   1        219.30        191.01        17.37 o                         
  -3   8   1         21.67         22.35         5.83 o                         
  -2   8   1        273.55        285.62        14.09 o                         
  -1   8   1        135.97        154.24        10.63 o                         
   0   8   1          0.65         -1.10         2.63 o                         
   1   8   1        135.97        140.76        10.04 o                         
   2   8   1        273.55        282.69        15.96 o                         
   3   8   1         21.67         23.79         5.16 o                         
   4   8   1        219.30        216.54        15.88 o                         
   5   8   1        133.97        112.26        17.00 o                         
   6   8   1         32.31         24.62        11.78 o                         
  -6   9   1        294.74        338.36        25.75 o                         
  -5   9   1        110.40        114.06        14.91 o                         
  -4   9   1         75.40         77.09        11.83 o                         
  -3   9   1        203.15        220.57        14.82 o                         
  -2   9   1         22.19         18.03         5.26 o                         
  -1   9   1        475.72        491.49        18.99 o                         
   0   9   1        408.05        395.13        13.68 o                         
   1   9   1        475.72        517.78        18.68 o                         
   2   9   1         22.19         13.59         5.30 o                         
   3   9   1        203.15        191.28        12.11 o                         
   4   9   1         75.40         72.13         9.64 o                         
   5   9   1        110.40         93.89        14.35 o                         
   6   9   1        294.74        377.46        24.41 o                         
  -5  10   1         53.70         43.86        11.21 o                         
  -4  10   1         30.44         23.39         8.18 o                         
  -3  10   1        129.88        129.00        13.97 o                         
  -2  10   1        124.23        111.13        10.40 o                         
  -1  10   1         43.37         26.48         7.19 o                         
   0  10   1          0.60         -0.98         2.79 o                         
   1  10   1         43.37         44.21         7.22 o                         
   2  10   1        124.23        127.92        15.52 o                         
   3  10   1        129.88        138.66        16.88 o                         
   4  10   1         30.44         21.74         9.91 o                         
   5  10   1         53.70         50.90        10.39 o                         
  -5  11   1         47.88         43.64        14.05 o                         
  -4  11   1         98.01         95.24        13.91 o                         
  -3  11   1         30.85         22.23         8.09 o                         
  -2  11   1         74.81         85.39         8.95 o                         
  -1  11   1        224.73        228.62        15.99 o                         
   0  11   1        139.03        142.59         7.12 o                         
   1  11   1        224.73        232.20        13.25 o                         
   2  11   1         74.81         79.55        12.41 o                         
   3  11   1         30.85         29.06        10.41 o                         
   4  11   1         98.01        105.28         9.17 o                         
   5  11   1         47.88         16.82        10.20 o                         
  -4  12   1        158.03        168.39        20.57 o                         
  -3  12   1         12.09         11.13         5.87 o                         
  -2  12   1        329.39        314.49        25.46 o                         
  -1  12   1        402.97        401.59        19.48 o                         
   0  12   1        728.49        706.28        26.94 o                         
   1  12   1        402.98        392.92        16.35 o                         
   2  12   1        329.39        348.63        24.48 o                         
   3  12   1         12.09         16.39         8.89 o                         
   4  12   1        158.03        210.13        22.26 o                         
  -4  13   1        139.04        157.35        22.39 o                         
  -3  13   1         74.81         62.12        15.30 o                         
  -2  13   1        173.91        202.85        22.75 o                         
  -1  13   1        250.15        233.32        21.38 o                         
   0  13   1         24.81         32.14        16.06 o                         
   1  13   1        250.15        257.03        20.19 o                         
   2  13   1        173.91        184.78        19.69 o                         
   3  13   1         74.81         57.05        18.22 o                         
   4  13   1        139.04        169.58        21.73 o                         
  -3  14   1          1.85          7.05        17.21 o                         
  -2  14   1        176.37        198.51        25.17 o                         
  -1  14   1         97.37        107.40        15.49 o                         
   0  14   1         31.30         30.04         9.96 o                         
   1  14   1         97.37         88.37        13.38 o                         
   2  14   1        176.38        168.48        19.45 o                         
   3  14   1          1.85         34.99        10.89 o                         
  -1  15   1          6.49          8.61        11.54 o                         
   0  15   1        243.33        279.25        31.58 o                         
   1  15   1          6.49         10.90         9.26 o                         
   1   0   2          6.61          6.06         0.88 o                         
   2   0   2       1326.34       1232.69        16.12 o                         
   3   0   2         75.94         73.20         5.24 o                         
   4   0   2        293.08        297.09        13.18 o                         
   5   0   2        214.23        218.27        15.84 o                         
   6   0   2        107.60         99.14        13.11 o                         
   7   0   2         25.45         33.05        10.43 o                         
  -7   1   2         24.94         26.92        11.65 o                         
  -6   1   2        280.26        296.44        20.14 o                         
  -5   1   2         64.13         78.87         9.63 o                         
  -4   1   2         51.11         46.20         5.99 o                         
  -3   1   2        964.36       1029.07        19.78 o                         
  -2   1   2        362.45        343.12         7.69 o                         
  -1   1   2        485.92        488.51         7.68 o                         
   0   1   2       1024.85        982.58        14.04 o                         
   1   1   2        485.92        468.11         7.57 o                         
   2   1   2        362.45        345.45         7.86 o                         
   3   1   2        964.36       1017.84        22.57 o                         
   4   1   2         51.11         52.05         6.76 o                         
   5   1   2         64.13         81.18        10.65 o                         
   6   1   2        280.26        308.54        18.69 o                         
   7   1   2         24.94         12.45         8.58 o                         
  -7   2   2        105.83        107.89        16.18 o                         
  -6   2   2        136.61        134.95        13.87 o                         
  -5   2   2         96.63        106.80        10.88 o                         
  -4   2   2        121.20        109.38         8.41 o                         
  -3   2   2        194.77        201.66         8.19 o                         
  -2   2   2        308.95        311.94         8.33 o                         
  -1   2   2       8043.14       7812.30        67.20 o                         
   0   2   2        224.36        198.77         4.65 o                         
   1   2   2       8043.14       7856.07        67.17 o                         
   2   2   2        308.95        313.61         7.97 o                         
   3   2   2        194.77        190.09         8.79 o                         
   4   2   2        121.20        119.08         9.35 o                         
   5   2   2         96.63        102.60        10.73 o                         
   6   2   2        136.61        134.60        14.06 o                         
   7   2   2        105.83        113.40        13.30 o                         
  -7   3   2         29.36         12.27         8.85 o                         
  -6   3   2         47.83         48.87         8.59 o                         
  -5   3   2         88.01         99.19        11.81 o                         
  -4   3   2          8.06          6.88         3.50 o                         
  -3   3   2        114.31        122.08         8.14 o                         
  -2   3   2       1099.90       1138.31        18.36 o                         
  -1   3   2      11358.73      10810.00        90.47 o                         
   0   3   2       3528.87       3406.66        32.00 o                         
   1   3   2      11358.73      10585.44       118.16 o                         
   2   3   2       1099.90       1129.85        17.63 o                         
   3   3   2        114.31        130.23         7.95 o                         
   4   3   2          8.06         12.97         3.86 o                         
   5   3   2         88.01         81.88         9.72 o                         
   6   3   2         47.83         49.98         8.55 o                         
   7   3   2         29.36         35.26        10.28 o                         
  -7   4   2        158.15        153.47        16.74 o                         
  -6   4   2          0.85          2.84         6.08 o                         
  -5   4   2        160.04        151.09        12.76 o                         
  -4   4   2         59.21         53.27         6.80 o                         
  -3   4   2        324.17        324.08        12.42 o                         
  -2   4   2       1078.91       1113.61        19.44 o                         
  -1   4   2       3417.60       3342.25        40.54 o                         
   0   4   2       3391.95       3450.48        35.43 o                         
   1   4   2       3417.61       3388.77        35.62 o                         
   2   4   2       1078.91       1111.03        20.45 o                         
   3   4   2        324.17        340.39        13.89 o                         
   4   4   2         59.21         58.36         7.96 o                         
   5   4   2        160.04        162.75        13.06 o                         
   6   4   2          0.85         17.94         8.77 o                         
   7   4   2        158.15        139.01        20.50 o                         
  -7   5   2         91.17        103.94        14.48 o                         
  -6   5   2         25.91         10.00        10.11 o                         
  -5   5   2        395.70        388.85        21.88 o                         
  -4   5   2        341.39        326.64        17.69 o                         
  -3   5   2        108.98        112.38         8.44 o                         
  -2   5   2         67.97         67.65         5.77 o                         
  -1   5   2         63.90         67.33         5.82 o                         
   0   5   2       1573.72       1620.96        21.62 o                         
   1   5   2         63.90         70.86         5.43 o                         
   2   5   2         67.97         62.69         5.42 o                         
   3   5   2        108.98        114.15         9.36 o                         
   4   5   2        341.39        334.13        15.98 o                         
   5   5   2        395.70        379.46        18.88 o                         
   6   5   2         25.91         35.68         8.60 o                         
   7   5   2         91.17        107.59        12.67 o                         
  -7   6   2         21.19         28.38        10.74 o                         
  -6   6   2         89.28         74.44        10.80 o                         
  -5   6   2        125.72        123.59        13.90 o                         
  -4   6   2         21.68         13.85         5.79 o                         
  -3   6   2         71.55         75.96         9.10 o                         
  -2   6   2        617.34        649.49        19.88 o                         
  -1   6   2        122.78        138.05         8.11 o                         
   0   6   2        509.63        498.42        13.05 o                         
   1   6   2        122.78        138.63         8.09 o                         
   2   6   2        617.34        654.57        15.68 o                         
   3   6   2         71.55         83.50         7.16 o                         
   4   6   2         21.68         28.79         6.03 o                         
   5   6   2        125.72        133.07        12.54 o                         
   6   6   2         89.28         86.29        12.40 o                         
   7   6   2         21.19         28.33        10.52 o                         
  -6   7   2         29.57         30.74         8.16 o                         
  -5   7   2        321.99        325.91        19.99 o                         
  -4   7   2         54.76         61.13        10.61 o                         
  -3   7   2        138.02        142.81        12.95 o                         
  -2   7   2        572.98        567.93        20.67 o                         
  -1   7   2         58.15         56.48         7.22 o                         
   0   7   2         72.80         74.46         5.38 o                         
   1   7   2         58.15         52.05         6.25 o                         
   2   7   2        572.98        597.72        20.82 o                         
   3   7   2        138.02        127.34         9.62 o                         
   4   7   2         54.76         52.45         7.99 o                         
   5   7   2        321.99        330.63        18.42 o                         
   6   7   2         29.57         20.73         8.01 o                         
  -6   8   2        217.74        228.74        20.54 o                         
  -5   8   2        331.92        330.96        23.39 o                         
  -4   8   2        320.89        343.95        21.65 o                         
  -3   8   2          5.34          6.42         4.45 o                         
  -2   8   2         38.09         39.17         7.28 o                         
  -1   8   2        278.08        299.68        15.52 o                         
   0   8   2        624.46        657.10        16.21 o                         
   1   8   2        278.08        279.55        12.67 o                         
   2   8   2         38.09         35.35         6.70 o                         
   3   8   2          5.34          8.99         4.63 o                         
   4   8   2        320.89        308.29        16.14 o                         
   5   8   2        331.92        358.64        22.56 o                         
   6   8   2        217.74        259.69        18.60 o                         
  -6   9   2         21.89         10.61        13.73 o                         
  -5   9   2         72.91         72.97        13.71 o                         
  -4   9   2        245.74        253.81        20.39 o                         
  -3   9   2        450.63        416.15        20.80 o                         
  -2   9   2         73.23         82.94        10.25 o                         
  -1   9   2        224.15        229.68        14.66 o                         
   0   9   2        130.71        137.35         7.26 o                         
   1   9   2        224.15        210.87        11.72 o                         
   2   9   2         73.23         57.46        10.02 o                         
   3   9   2        450.63        430.67        15.19 o                         
   4   9   2        245.74        246.99        14.71 o                         
   5   9   2         72.91         76.80        11.72 o                         
   6   9   2         21.89         33.67        12.43 o                         
  -5  10   2         33.11         61.67        11.87 o                         
  -4  10   2         17.44         21.83        12.38 o                         
  -3  10   2        143.09        142.15        14.25 o                         
  -2  10   2         36.81         28.25         6.92 o                         
  -1  10   2        123.78        126.86        13.74 o                         
   0  10   2        493.02        479.93        26.63 o                         
   1  10   2        123.78        135.41         9.99 o                         
   2  10   2         36.81         33.21         7.09 o                         
   3  10   2        143.09        179.02        16.76 o                         
   4  10   2         17.44         22.36         6.63 o                         
   5  10   2         33.11         18.55         9.66 o                         
  -5  11   2        166.13        170.05        18.84 o                         
  -4  11   2         97.88        100.89        15.03 o                         
  -3  11   2        150.74        142.05        15.32 o                         
  -2  11   2        331.19        345.86        17.69 o                         
  -1  11   2          6.42          1.53         5.79 o                         
   0  11   2        515.86        500.08        23.35 o                         
   1  11   2          6.42          0.81         5.79 o                         
   2  11   2        331.19        328.65        17.61 o                         
   3  11   2        150.74        180.82        18.99 o                         
   4  11   2         97.88         94.74        16.67 o                         
   5  11   2        166.13        138.65        19.67 o                         
  -4  12   2         36.41         45.85        11.12 o                         
  -3  12   2          8.47          8.40         7.39 o                         
  -2  12   2         49.02         36.07         8.54 o                         
  -1  12   2        187.93        206.96        23.54 o                         
   0  12   2        127.30        127.57        17.51 o                         
   1  12   2        187.93        222.09        13.59 o                         
   2  12   2         49.02         46.79         9.23 o                         
   3  12   2          8.47         17.37         8.22 o                         
   4  12   2         36.41         46.88        11.32 o                         
  -3  13   2         24.96          7.52        12.48 o                         
  -2  13   2         20.88         18.78        10.03 o                         
  -1  13   2        246.82        244.59        20.05 o                         
   0  13   2        850.65        813.26        36.99 o                         
   1  13   2        246.82        243.60        13.79 o                         
   2  13   2         20.88         19.44         9.48 o                         
   3  13   2         24.96         12.34        13.41 o                         
  -2  14   2        138.18        117.47        17.74 o                         
  -1  14   2        223.40        201.99        20.11 o                         
   0  14   2         17.29         35.00        10.84 o                         
   1  14   2        223.40        207.52        16.74 o                         
   2  14   2        138.18        142.80        17.85 o                         
  -1  15   2        168.55        174.48        35.09 o                         
   0  15   2          5.39          0.17        10.65 o                         
   1  15   2        168.55        158.40        25.83 o                         
   1   0   3        142.02        157.82         3.88 o                         
   2   0   3          1.12          0.99         1.05 o                         
   3   0   3          3.16         13.32         2.67 o                         
   4   0   3        186.15        195.51         9.50 o                         
   5   0   3         85.57         80.80        11.58 o                         
   6   0   3       1119.64       1113.64        38.23 o                         
   7   0   3         48.10         54.19        13.26 o                         
  -7   1   3        130.67        150.15        16.90 o                         
  -6   1   3         19.44         19.87         7.59 o                         
  -5   1   3        197.60        189.12        13.98 o                         
  -4   1   3        213.10        227.18        10.52 o                         
  -3   1   3       1632.48       1664.27        26.04 o                         
  -2   1   3        650.42        667.73        11.17 o                         
  -1   1   3       7250.75       6805.70        68.62 o                         
   0   1   3       3636.87       3369.33        30.50 o                         
   1   1   3       7250.75       6787.70        75.50 o                         
   2   1   3        650.42        659.72        11.77 o                         
   3   1   3       1632.48       1686.24        30.86 o                         
   4   1   3        213.10        249.19        11.66 o                         
   5   1   3        197.60        194.56        12.96 o                         
   6   1   3         19.44         29.32         7.56 o                         
   7   1   3        130.67        159.94        16.63 o                         
  -7   2   3         70.14         54.71        13.10 o                         
  -6   2   3        273.28        277.07        18.86 o                         
  -5   2   3         57.35         51.23         7.50 o                         
  -4   2   3        624.81        630.34        17.48 o                         
  -3   2   3       1198.00       1209.16        22.40 o                         
  -2   2   3        570.28        568.42        10.31 o                         
  -1   2   3       5239.25       5118.18        48.89 o                         
   0   2   3       7147.78       6994.97        60.46 o                         
   1   2   3       5239.25       5059.24        45.14 o                         
   2   2   3        570.28        585.63        11.02 o                         
   3   2   3       1198.00       1155.33        23.50 o                         
   4   2   3        624.81        621.95        20.09 o                         
   5   2   3         57.35         65.30         8.86 o                         
   6   2   3        273.28        256.74        17.57 o                         
   7   2   3         70.14         61.38        10.68 o                         
  -7   3   3         30.27         19.89         9.61 o                         
  -6   3   3         29.51         10.69         7.30 o                         
  -5   3   3        238.36        231.18        14.91 o                         
  -4   3   3        259.09        274.23        12.09 o                         
  -3   3   3         87.62        111.62         7.03 o                         
  -2   3   3        466.18        470.01        11.62 o                         
  -1   3   3       2619.18       2594.23        29.27 o                         
   0   3   3          6.72          9.69         1.51 o                         
   1   3   3       2619.18       2581.08        29.02 o                         
   2   3   3        466.18        462.12        11.42 o                         
   3   3   3         87.62        117.26         7.28 o                         
   4   3   3        259.10        293.69        14.13 o                         
   5   3   3        238.36        217.95        15.30 o                         
   6   3   3         29.51         44.92         8.94 o                         
   7   3   3         30.27         20.12         9.56 o                         
  -7   4   3         86.07         84.69        14.00 o                         
  -6   4   3        352.87        341.09        21.18 o                         
  -5   4   3         96.77         76.71        11.65 o                         
  -4   4   3        526.35        505.28        17.07 o                         
  -3   4   3        379.81        373.14        14.13 o                         
  -2   4   3         37.40         40.99         4.31 o                         
  -1   4   3       1033.54       1022.74        17.16 o                         
   0   4   3        362.72        353.69         8.18 o                         
   1   4   3       1033.54       1003.71        16.94 o                         
   2   4   3         37.40         43.16         4.44 o                         
   3   4   3        379.81        403.16        14.54 o                         
   4   4   3        526.35        496.55        19.72 o                         
   5   4   3         96.77        103.42        10.94 o                         
   6   4   3        352.87        349.99        20.49 o                         
   7   4   3         86.07         61.74        13.13 o                         
  -7   5   3          3.04          0.38         8.12 o                         
  -6   5   3         21.84         11.94         8.86 o                         
  -5   5   3        714.45        716.95        26.59 o                         
  -4   5   3        109.96        116.75        11.03 o                         
  -3   5   3        603.45        624.99        18.30 o                         
  -2   5   3        138.28        148.49         8.17 o                         
  -1   5   3         79.62         87.90         4.94 o                         
   0   5   3        232.17        232.77         7.72 o                         
   1   5   3         79.62         83.29         4.82 o                         
   2   5   3        138.28        140.42         7.30 o                         
   3   5   3        603.45        621.87        19.28 o                         
   4   5   3        109.96        122.66        10.26 o                         
   5   5   3        714.45        709.33        25.46 o                         
   6   5   3         21.84         15.69         7.25 o                         
   7   5   3          3.04         -6.14         9.37 o                         
  -7   6   3         60.76         78.70        12.18 o                         
  -6   6   3         31.30         23.78         8.62 o                         
  -5   6   3        298.80        284.37        16.83 o                         
  -4   6   3        153.62        160.11        14.27 o                         
  -3   6   3         52.91         55.65         7.10 o                         
  -2   6   3        143.29        148.72         8.33 o                         
  -1   6   3        268.07        304.52        12.36 o                         
   0   6   3        613.48        662.42        15.57 o                         
   1   6   3        268.07        271.27        11.39 o                         
   2   6   3        143.29        157.67         7.30 o                         
   3   6   3         52.91         44.77         6.33 o                         
   4   6   3        153.62        169.20        11.83 o                         
   5   6   3        298.80        296.84        16.90 o                         
   6   6   3         31.30         24.77         7.63 o                         
   7   6   3         60.76        110.19        18.21 o                         
  -6   7   3         55.09         71.74        10.93 o                         
  -5   7   3         56.70         53.99        12.32 o                         
  -4   7   3         85.03         81.99        11.53 o                         
  -3   7   3        239.06        256.96        14.50 o                         
  -2   7   3        681.32        741.39        27.03 o                         
  -1   7   3         86.00         92.34         9.50 o                         
   0   7   3        150.54        179.37         8.00 o                         
   1   7   3         86.00         92.15         8.38 o                         
   2   7   3        681.32        725.31        23.13 o                         
   3   7   3        239.06        240.58        11.44 o                         
   4   7   3         85.03         84.27         9.67 o                         
   5   7   3         56.70         55.99        10.02 o                         
   6   7   3         55.09         34.70         9.65 o                         
  -6   8   3        204.45        217.71        26.90 o                         
  -5   8   3         40.94         37.79         9.84 o                         
  -4   8   3        138.03        150.19        15.79 o                         
  -3   8   3        134.89        142.51        14.49 o                         
  -2   8   3        200.64        183.85        14.87 o                         
  -1   8   3        629.43        644.95        24.01 o                         
   0   8   3        213.92        227.71         8.62 o                         
   1   8   3        629.43        642.91        19.65 o                         
   2   8   3        200.64        188.91        12.23 o                         
   3   8   3        134.89        139.17         8.97 o                         
   4   8   3        138.03        137.53        11.22 o                         
   5   8   3         40.94         29.92        10.10 o                         
   6   8   3        204.45        241.33        20.08 o                         
  -6   9   3         19.93         31.92         9.91 o                         
  -5   9   3        188.52        209.00        20.29 o                         
  -4   9   3        134.41        135.57        16.97 o                         
  -3   9   3        594.40        599.64        27.68 o                         
  -2   9   3          4.96         -0.74         5.28 o                         
  -1   9   3        140.79        142.13        15.84 o                         
   0   9   3        396.62        412.10        22.61 o                         
   1   9   3        140.79        144.86        10.23 o                         
   2   9   3          4.96          6.06         4.05 o                         
   3   9   3        594.40        608.36        26.78 o                         
   4   9   3        134.41        121.12        10.92 o                         
   5   9   3        188.52        215.53        17.22 o                         
   6   9   3         19.93         17.83        14.40 o                         
  -5  10   3         83.61        128.18        16.00 o                         
  -4  10   3        249.66        241.18        23.37 o                         
  -3  10   3        205.58        176.05        17.54 o                         
  -2  10   3         60.57         68.02        11.42 o                         
  -1  10   3        171.25        155.38        16.14 o                         
   0  10   3         25.06         32.30         7.89 o                         
   1  10   3        171.25        171.63        11.87 o                         
   2  10   3         60.57         63.06        10.05 o                         
   3  10   3        205.58        213.55        16.12 o                         
   4  10   3        249.66        232.60        13.10 o                         
   5  10   3         83.61        104.61        16.54 o                         
  -5  11   3         24.82         27.67        14.53 o                         
  -4  11   3        150.82        141.67        18.83 o                         
  -3  11   3         57.04         75.48        12.62 o                         
  -2  11   3        108.87        108.45        14.63 o                         
  -1  11   3        132.36        106.24        15.12 o                         
   0  11   3        134.70        128.40        19.93 o                         
   1  11   3        132.35        124.58        12.28 o                         
   2  11   3        108.87        112.89        13.84 o                         
   3  11   3         57.04         44.48        10.24 o                         
   4  11   3        150.82        171.65        17.44 o                         
   5  11   3         24.82         24.57        12.61 o                         
  -4  12   3        133.30        164.42        18.67 o                         
  -3  12   3        142.42        154.09        17.66 o                         
  -2  12   3          1.98         11.93        13.46 o                         
  -1  12   3          7.73          2.70         7.26 o                         
   0  12   3         14.89         -8.09         5.40 o                         
   1  12   3          7.73         13.04         6.43 o                         
   2  12   3          1.98         16.82         6.36 o                         
   3  12   3        142.42        191.87        18.80 o                         
   4  12   3        133.30        121.80        17.46 o                         
  -3  13   3         62.18         38.74        11.39 o                         
  -2  13   3         44.98         33.56        11.29 o                         
  -1  13   3        325.38        332.14        24.65 o                         
   0  13   3        220.20        249.80        24.86 o                         
   1  13   3        325.38        337.81        16.08 o                         
   2  13   3         44.98         46.87        10.78 o                         
   3  13   3         62.18         48.37        11.70 o                         
  -2  14   3        356.59        328.99        27.67 o                         
  -1  14   3        154.45        155.62        20.28 o                         
   0  14   3        517.95        545.11        32.36 o                         
   1  14   3        154.45        173.85        20.59 o                         
   2  14   3        356.59        350.21        30.06 o                         
   0  15   3         55.87         57.13        21.50 o                         
   0   0   4       4027.77       3720.51        53.23 o                         
   1   0   4       2039.33       1900.97        22.29 o                         
   2   0   4        478.22        462.77         8.89 o                         
   3   0   4        552.87        576.29        13.34 o                         
   4   0   4        194.52        183.43         8.33 o                         
   5   0   4         22.38         17.80         6.40 o                         
   6   0   4        142.73        175.02        14.48 o                         
   7   0   4        431.43        454.15        23.90 o                         
  -7   1   4         85.12         77.19        12.86 o                         
  -6   1   4         14.07          8.96         9.37 o                         
  -5   1   4        295.64        282.89        13.92 o                         
  -4   1   4        156.44        154.89         8.13 o                         
  -3   1   4         34.06         37.95         3.85 o                         
  -2   1   4        849.34        847.76        13.36 o                         
  -1   1   4        763.99        764.97        13.14 o                         
   0   1   4         21.21         13.91         1.72 o                         
   1   1   4        763.99        744.69        12.88 o                         
   2   1   4        849.34        849.11        16.00 o                         
   3   1   4         34.06         45.68         4.24 o                         
   4   1   4        156.44        155.80         8.82 o                         
   5   1   4        295.64        289.50        17.58 o                         
   6   1   4         14.07         10.66         6.77 o                         
   7   1   4         85.12         61.70        13.97 o                         
  -7   2   4         61.04         62.77        13.22 o                         
  -6   2   4        172.07        179.78        15.82 o                         
  -5   2   4         28.38         33.78         6.75 o                         
  -4   2   4         50.20         44.44         6.11 o                         
  -3   2   4        267.69        296.02         9.42 o                         
  -2   2   4         90.26         87.66         4.66 o                         
  -1   2   4       2987.38       2949.69        33.47 o                         
   0   2   4         61.27         72.17         3.68 o                         
   1   2   4       2987.38       2965.42        29.40 o                         
   2   2   4         90.26         87.44         4.66 o                         
   3   2   4        267.69        302.26        11.74 o                         
   4   2   4         50.20         66.77         6.75 o                         
   5   2   4         28.38         36.43         7.12 o                         
   6   2   4        172.07        174.48        15.94 o                         
   7   2   4         61.04         59.05        10.73 o                         
  -7   3   4         48.18         67.67        14.04 o                         
  -6   3   4        176.92        161.19        17.14 o                         
  -5   3   4        485.51        481.99        18.81 o                         
  -4   3   4        129.91        135.73         9.00 o                         
  -3   3   4        554.27        581.26        15.15 o                         
  -2   3   4        584.08        590.99        13.78 o                         
  -1   3   4       1198.18       1166.97        18.38 o                         
   0   3   4        118.47        124.36         4.93 o                         
   1   3   4       1198.18       1205.51        16.84 o                         
   2   3   4        584.08        610.26        13.60 o                         
   3   3   4        554.27        592.97        15.48 o                         
   4   3   4        129.91        125.76        11.61 o                         
   5   3   4        485.51        472.42        29.13 o                         
   6   3   4        176.93        168.85        15.69 o                         
   7   3   4         48.18         39.46        12.47 o                         
  -7   4   4         15.46         15.07         8.18 o                         
  -6   4   4        162.25        158.54        17.44 o                         
  -5   4   4         46.94         50.40         7.71 o                         
  -4   4   4        173.20        180.80        10.26 o                         
  -3   4   4        409.65        418.88        14.57 o                         
  -2   4   4        404.96        404.86        12.80 o                         
  -1   4   4        440.53        451.93        11.17 o                         
   0   4   4        869.74        896.58        15.41 o                         
   1   4   4        440.53        447.90        10.72 o                         
   2   4   4        404.96        386.02        12.37 o                         
   3   4   4        409.65        413.58        14.78 o                         
   4   4   4        173.20        174.59        11.77 o                         
   5   4   4         46.94         37.95         8.20 o                         
   6   4   4        162.25        164.70        16.58 o                         
   7   4   4         15.46         14.69        12.99 o                         
  -7   5   4          3.03         34.92        14.65 o                         
  -6   5   4         65.13         60.57        10.20 o                         
  -5   5   4        111.38        110.63        12.54 o                         
  -4   5   4        377.63        387.61        14.23 o                         
  -3   5   4         80.62         75.19         7.09 o                         
  -2   5   4       1069.12       1074.21        23.34 o                         
  -1   5   4        501.54        514.07        15.01 o                         
   0   5   4        365.50        386.36        10.28 o                         
   1   5   4        501.54        513.49        12.50 o                         
   2   5   4       1069.12       1084.46        23.92 o                         
   3   5   4         80.62         79.03         6.96 o                         
   4   5   4        377.63        356.73        16.86 o                         
   5   5   4        111.38        110.62        12.22 o                         
   6   5   4         65.13         56.83         9.96 o                         
   7   5   4          3.03          0.73        10.89 o                         
  -6   6   4         65.11         58.33         9.96 o                         
  -5   6   4         58.28         62.74         9.55 o                         
  -4   6   4        119.78        132.71        11.69 o                         
  -3   6   4        312.14        306.97        13.22 o                         
  -2   6   4        273.77        289.19        11.58 o                         
  -1   6   4        332.28        343.31        11.94 o                         
   0   6   4         99.69        108.88         7.58 o                         
   1   6   4        332.28        343.76         9.98 o                         
   2   6   4        273.77        314.49        12.21 o                         
   3   6   4        312.14        313.55        14.57 o                         
   4   6   4        119.78        116.13        11.58 o                         
   5   6   4         58.28         62.75         9.80 o                         
   6   6   4         65.11         42.87         9.08 o                         
  -6   7   4        164.26        140.01        17.06 o                         
  -5   7   4        359.37        363.89        19.60 o                         
  -4   7   4        618.32        633.25        25.92 o                         
  -3   7   4        184.34        177.74        13.12 o                         
  -2   7   4        107.73        115.45        11.15 o                         
  -1   7   4        412.63        414.55        21.41 o                         
   0   7   4        470.66        495.28        15.86 o                         
   1   7   4        412.63        414.79        16.31 o                         
   2   7   4        107.73        104.16         5.21 o                         
   3   7   4        184.34        183.74        14.41 o                         
   4   7   4        618.32        645.91        21.71 o                         
   5   7   4        359.37        356.88        18.73 o                         
   6   7   4        164.26        130.91        15.44 o                         
  -6   8   4         66.17         90.27        11.70 o                         
  -5   8   4        223.79        213.94        22.31 o                         
  -4   8   4         78.64         91.75        12.11 o                         
  -3   8   4         97.70        102.84        13.99 o                         
  -2   8   4         32.26         31.34         7.37 o                         
  -1   8   4        382.87        410.34        22.08 o                         
   0   8   4        171.28        180.92         9.98 o                         
   1   8   4        382.87        393.29        16.65 o                         
   2   8   4         32.26         44.07         8.29 o                         
   3   8   4         97.70         97.48         7.47 o                         
   4   8   4         78.64         70.99         8.85 o                         
   5   8   4        223.79        237.01        16.05 o                         
   6   8   4         66.17         77.11        12.59 o                         
  -6   9   4         42.59         60.94        15.48 o                         
  -5   9   4        152.94        152.36        19.96 o                         
  -4   9   4         79.18         97.82        14.68 o                         
  -3   9   4        368.37        353.71        21.57 o                         
  -2   9   4        169.63        157.08        18.00 o                         
  -1   9   4          8.77         13.01         4.95 o                         
   0   9   4        860.54        768.99        21.59 o                         
   1   9   4          8.77         12.31         4.47 o                         
   2   9   4        169.63        173.78        15.49 o                         
   3   9   4        368.37        355.23        19.78 o                         
   4   9   4         79.18         77.77         9.18 o                         
   5   9   4        152.93        136.23        14.36 o                         
   6   9   4         42.59         15.58         8.49 o                         
  -5  10   4          9.48         28.49         8.62 o                         
  -4  10   4          1.39         16.55         8.67 o                         
  -3  10   4        123.43        134.67        15.79 o                         
  -2  10   4        309.38        301.19        22.39 o                         
  -1  10   4        391.58        389.58        23.76 o                         
   0  10   4        364.38        357.49        24.29 o                         
   1  10   4        391.58        375.36        17.13 o                         
   2  10   4        309.38        309.42        18.51 o                         
   3  10   4        123.43        138.33        15.14 o                         
   4  10   4          1.39         -2.91         6.72 o                         
   5  10   4          9.48          7.33         9.54 o                         
  -5  11   4          4.28         -7.07        10.87 o                         
  -4  11   4          8.05         29.08        10.61 o                         
  -3  11   4         41.64         32.96        11.01 o                         
  -2  11   4         68.74         42.86         9.71 o                         
  -1  11   4         64.97         73.79        13.18 o                         
   0  11   4        484.72        433.03        26.00 o                         
   1  11   4         64.97         71.90        10.97 o                         
   2  11   4         68.74         76.53        10.87 o                         
   3  11   4         41.64         76.57        11.62 o                         
   4  11   4          8.05         16.49         9.62 o                         
   5  11   4          4.28         19.14        10.59 o                         
  -4  12   4        209.34        250.36        29.45 o                         
  -3  12   4         34.30         33.77        12.05 o                         
  -2  12   4          2.17          1.81         6.66 o                         
  -1  12   4         26.84         29.73        12.71 o                         
   0  12   4         13.40          3.13         7.85 o                         
   1  12   4         26.84         32.84         7.76 o                         
   2  12   4          2.17          4.29         6.57 o                         
   3  12   4         34.30         43.86        11.82 o                         
   4  12   4        209.34        212.32        25.87 o                         
  -3  13   4         42.37         54.15        13.09 o                         
  -2  13   4         96.66         80.07        14.27 o                         
  -1  13   4         80.64        101.12        15.76 o                         
   0  13   4          0.26         17.27         9.14 o                         
   1  13   4         80.64         91.47        10.95 o                         
   2  13   4         96.66         92.03        14.28 o                         
   3  13   4         42.37         53.69        12.04 o                         
  -2  14   4        192.21        209.55        24.29 o                         
  -1  14   4         32.52         33.84        11.56 o                         
   0  14   4         12.14         -1.10         9.70 o                         
   1  14   4         32.52         61.51        13.68 o                         
   2  14   4        192.21        200.34        20.96 o                         
   1   0   5          0.02          1.12         1.69 o                         
   2   0   5          0.67          1.20         1.76 o                         
   3   0   5          9.40          8.31         2.11 o                         
   4   0   5        330.18        341.69        11.42 o                         
   5   0   5         67.56         64.28         9.22 o                         
   6   0   5         92.75         74.26        11.70 o                         
   7   0   5        326.98        421.16        25.01 o                         
  -7   1   5         74.02         76.28        12.83 o                         
  -6   1   5          4.05          7.91         6.97 o                         
  -5   1   5         94.17        111.06         9.25 o                         
  -4   1   5          4.41          5.31         2.73 o                         
  -3   1   5        313.22        301.95        14.07 o                         
  -2   1   5        611.85        664.75        17.95 o                         
  -1   1   5        579.31        553.58        10.25 o                         
   0   1   5         84.21         80.64         4.04 o                         
   1   1   5        579.31        550.90         9.62 o                         
   2   1   5        611.85        655.87        15.67 o                         
   3   1   5        313.22        312.71        11.76 o                         
   4   1   5          4.41          3.45         2.92 o                         
   5   1   5         94.17         96.79         8.89 o                         
   6   1   5          4.05         36.31         7.31 o                         
   7   1   5         74.02         66.96        13.23 o                         
  -7   2   5         39.91         53.26        16.18 o                         
  -6   2   5        175.49        138.83        12.32 o                         
  -5   2   5        191.60        172.41        11.76 o                         
  -4   2   5        280.61        255.77        10.52 o                         
  -3   2   5         24.35         37.63         6.42 o                         
  -2   2   5        407.51        407.20        14.66 o                         
  -1   2   5        357.74        350.10         9.29 o                         
   0   2   5        200.17        187.60         6.10 o                         
   1   2   5        357.74        347.14         7.10 o                         
   2   2   5        407.51        387.54        15.13 o                         
   3   2   5         24.35         43.06         8.10 o                         
   4   2   5        280.61        272.29        13.03 o                         
   5   2   5        191.60        187.99        12.83 o                         
   6   2   5        175.49        155.74        13.43 o                         
   7   2   5         39.91          4.62        10.36 o                         
  -7   3   5         39.76         61.38        16.49 o                         
  -6   3   5          2.81         -3.29         6.68 o                         
  -5   3   5        253.64        229.00        13.29 o                         
  -4   3   5         89.80         93.44         7.99 o                         
  -3   3   5        207.91        216.80         7.57 o                         
  -2   3   5       1525.00       1532.09        33.01 o                         
  -1   3   5        598.24        629.17        13.80 o                         
   0   3   5        197.90        178.05         6.00 o                         
   1   3   5        598.24        606.70        12.81 o                         
   2   3   5       1525.00       1548.20        26.22 o                         
   3   3   5        207.91        210.43        11.35 o                         
   4   3   5         89.80         87.36         8.73 o                         
   5   3   5        253.64        235.97        14.14 o                         
   6   3   5          2.81          0.44        12.49 o                         
   7   3   5         39.76         54.89        14.22 o                         
  -7   4   5         22.55         11.33         9.72 o                         
  -6   4   5         98.26         94.01        11.50 o                         
  -5   4   5          2.45         -5.34         4.32 o                         
  -4   4   5        101.65        111.86         7.45 o                         
  -3   4   5        604.50        596.07        15.67 o                         
  -2   4   5       1647.35       1716.07        30.49 o                         
  -1   4   5       1504.66       1538.72        26.26 o                         
   0   4   5       1531.42       1562.49        25.62 o                         
   1   4   5       1504.66       1513.68        23.75 o                         
   2   4   5       1647.35       1728.09        27.65 o                         
   3   4   5        604.49        610.76        16.85 o                         
   4   4   5        101.65        114.51        10.79 o                         
   5   4   5          2.45          6.05         4.03 o                         
   6   4   5         98.26        109.81        15.60 o                         
   7   4   5         22.55         50.76        12.83 o                         
  -7   5   5        100.32         99.51        14.24 o                         
  -6   5   5         11.31         17.92         8.84 o                         
  -5   5   5        573.47        571.63        20.22 o                         
  -4   5   5        503.62        522.55        16.78 o                         
  -3   5   5         29.08         31.05         5.34 o                         
  -2   5   5       1775.45       1764.41        33.48 o                         
  -1   5   5       3711.03       3923.11        52.86 o                         
   0   5   5          7.13          5.22         2.45 o                         
   1   5   5       3711.03       3822.40        48.61 o                         
   2   5   5       1775.45       1764.44        30.17 o                         
   3   5   5         29.08         30.78         5.26 o                         
   4   5   5        503.62        534.05        19.48 o                         
   5   5   5        573.47        578.78        31.45 o                         
   6   5   5         11.31         11.12        10.06 o                         
   7   5   5        100.32        104.83        14.33 o                         
  -6   6   5         71.70         66.68        10.65 o                         
  -5   6   5         85.98         83.06        11.44 o                         
  -4   6   5        607.48        602.46        19.82 o                         
  -3   6   5        105.23         98.34         9.12 o                         
  -2   6   5        631.10        634.11        19.12 o                         
  -1   6   5        433.33        433.40        14.85 o                         
   0   6   5          1.32          6.34         2.95 o                         
   1   6   5        433.33        416.11        12.54 o                         
   2   6   5        631.10        626.74        17.05 o                         
   3   6   5        105.23        116.04         9.95 o                         
   4   6   5        607.48        536.61        20.63 o                         
   5   6   5         85.98         87.39        10.94 o                         
   6   6   5         71.70         48.61        10.54 o                         
  -6   7   5         19.99         14.20         8.17 o                         
  -5   7   5        123.76        117.75        13.50 o                         
  -4   7   5        683.16        638.82        24.44 o                         
  -3   7   5        282.89        307.87        15.40 o                         
  -2   7   5        273.93        264.16        13.15 o                         
  -1   7   5        196.15        211.31        10.64 o                         
   0   7   5         84.88         95.04         8.50 o                         
   1   7   5        196.15        207.16         9.59 o                         
   2   7   5        273.93        304.62        12.26 o                         
   3   7   5        282.89        272.81        13.80 o                         
   4   7   5        683.16        638.03        24.36 o                         
   5   7   5        123.76        137.06        14.78 o                         
   6   7   5         19.99         14.15         8.83 o                         
  -6   8   5         25.77         25.73         9.83 o                         
  -5   8   5        106.92        108.28        14.61 o                         
  -4   8   5         82.38         97.08        12.27 o                         
  -3   8   5         27.48         18.67         6.95 o                         
  -2   8   5          8.64         -0.86         4.74 o                         
  -1   8   5        183.48        162.85        16.99 o                         
   0   8   5        149.78        134.99         9.49 o                         
   1   8   5        183.48        189.74        11.80 o                         
   2   8   5          8.64          9.80         6.68 o                         
   3   8   5         27.48         18.97         4.95 o                         
   4   8   5         82.38         72.14         8.49 o                         
   5   8   5        106.92         86.72        11.21 o                         
   6   8   5         25.77         24.44        12.26 o                         
  -5   9   5         65.79         68.02        12.01 o                         
  -4   9   5        189.09        226.98        20.14 o                         
  -3   9   5         37.86         44.26        13.45 o                         
  -2   9   5         47.18         37.50         9.34 o                         
  -1   9   5         57.82         51.75        12.35 o                         
   0   9   5        213.10        207.14        10.00 o                         
   1   9   5         57.82         80.96         9.83 o                         
   2   9   5         47.18         43.37         8.24 o                         
   3   9   5         37.86         37.23         8.99 o                         
   4   9   5        189.09        165.45        11.91 o                         
   5   9   5         65.79         69.09        11.39 o                         
  -5  10   5         41.05         26.52        11.26 o                         
  -4  10   5         29.75         32.95        10.62 o                         
  -3  10   5        871.27        859.96        39.51 o                         
  -2  10   5        167.49        186.05        19.71 o                         
  -1  10   5        380.39        360.52        23.18 o                         
   0  10   5        933.51        914.87        36.87 o                         
   1  10   5        380.39        365.64        17.88 o                         
   2  10   5        167.49        190.93        15.20 o                         
   3  10   5        871.27        892.49        33.65 o                         
   4  10   5         29.75         37.01        10.11 o                         
   5  10   5         41.05         45.86        10.43 o                         
  -4  11   5         25.56         24.87         9.26 o                         
  -3  11   5         77.69         62.62        15.19 o                         
  -2  11   5         21.33         26.21         8.63 o                         
  -1  11   5        285.14        284.43        22.38 o                         
   0  11   5        180.32        191.54        20.87 o                         
   1  11   5        285.14        260.89        15.50 o                         
   2  11   5         21.33         29.77         8.54 o                         
   3  11   5         77.69         84.59        12.86 o                         
   4  11   5         25.56         24.42        10.93 o                         
  -4  12   5         39.31         46.80        13.77 o                         
  -3  12   5         67.76         51.58        15.45 o                         
  -2  12   5          3.54          1.47         8.01 o                         
  -1  12   5        156.43        147.87        19.59 o                         
   0  12   5         88.52         90.69        17.97 o                         
   1  12   5        156.43        171.62        12.62 o                         
   2  12   5          3.54         15.65        10.25 o                         
   3  12   5         67.76         68.74        12.55 o                         
   4  12   5         39.31         21.59        10.41 o                         
  -3  13   5        188.14        212.46        27.61 o                         
  -2  13   5         32.36         31.75        11.41 o                         
  -1  13   5         81.01         77.93        14.02 o                         
   0  13   5          4.28         27.00        12.00 o                         
   1  13   5         81.01         74.30         9.23 o                         
   2  13   5         32.36         48.27        12.59 o                         
   3  13   5        188.14        186.12        20.98 o                         
  -2  14   5         29.02         21.33        13.25 o                         
  -1  14   5         40.77         38.96        16.30 o                         
   0  14   5        274.35        355.61        29.88 o                         
   1  14   5         40.77         81.68        14.61 o                         
   2  14   5         29.02         47.87        13.98 o                         
   0   0   6        561.30        585.79        17.50 o                         
   1   0   6          0.35          3.15         2.83 o                         
   2   0   6        305.91        329.02         7.12 o                         
   3   0   6        222.14        228.25         9.23 o                         
   4   0   6          1.00          4.50         2.67 o                         
   5   0   6        135.33        152.79         9.10 o                         
   6   0   6        100.47         83.53        10.65 o                         
   7   0   6         79.17        102.10        14.10 o                         
  -7   1   6        221.58        231.05        18.86 o                         
  -6   1   6        155.18        128.36        10.56 o                         
  -5   1   6         99.92         91.41         9.91 o                         
  -4   1   6        521.85        515.61        16.77 o                         
  -3   1   6        334.67        333.34        13.26 o                         
  -2   1   6       1473.52       1495.83        30.62 o                         
  -1   1   6         78.76         76.47         4.46 o                         
   0   1   6        430.24        391.45         9.92 o                         
   1   1   6         78.76         81.85         4.08 o                         
   2   1   6       1473.52       1479.01        39.02 o                         
   3   1   6        334.67        346.14        11.78 o                         
   4   1   6        521.85        528.84        16.21 o                         
   5   1   6         99.92        100.37         9.17 o                         
   6   1   6        155.18        142.94        14.26 o                         
   7   1   6        221.58        260.40        19.94 o                         
  -7   2   6         35.62         25.60        10.14 o                         
  -6   2   6         64.60         47.52        11.26 o                         
  -5   2   6        159.69        158.48        10.31 o                         
  -4   2   6        156.38        147.14        11.36 o                         
  -3   2   6        104.77        115.40        11.52 o                         
  -2   2   6        357.89        368.34        14.75 o                         
  -1   2   6       1071.72       1101.54        20.06 o                         
   0   2   6        307.91        339.51         9.73 o                         
   1   2   6       1071.72       1128.21        17.93 o                         
   2   2   6        357.89        362.59        16.14 o                         
   3   2   6        104.77        122.20         8.77 o                         
   4   2   6        156.38        165.20        10.26 o                         
   5   2   6        159.69        154.39        12.67 o                         
   6   2   6         64.60         57.12         9.86 o                         
   7   2   6         35.62         45.62        11.21 o                         
  -7   3   6         57.71         47.44        13.72 o                         
  -6   3   6        107.82        110.70        10.52 o                         
  -5   3   6        184.27        163.92         7.34 o                         
  -4   3   6        233.48        225.66        10.89 o                         
  -3   3   6        125.12        127.92        12.14 o                         
  -2   3   6        211.85        249.56        12.43 o                         
  -1   3   6        110.90        117.77         5.89 o                         
   0   3   6        265.46        277.18         8.63 o                         
   1   3   6        110.90        128.30         5.58 o                         
   2   3   6        211.85        234.10         7.60 o                         
   3   3   6        125.12        152.19        10.77 o                         
   4   3   6        233.48        233.24        14.77 o                         
   5   3   6        184.27        187.73        11.29 o                         
   6   3   6        107.82        100.06        11.51 o                         
   7   3   6         57.71         62.34        12.80 o                         
  -7   4   6         49.14         60.29        13.49 o                         
  -6   4   6        142.83        168.17        24.89 o                         
  -5   4   6         71.85         69.37         6.67 o                         
  -4   4   6        363.56        366.35        11.48 o                         
  -3   4   6         12.07         16.27         7.43 o                         
  -2   4   6       1784.18       1769.53        34.02 o                         
  -1   4   6        338.21        340.87        13.81 o                         
   0   4   6         28.70         32.48         3.81 o                         
   1   4   6        338.21        339.49        10.62 o                         
   2   4   6       1784.18       1759.11        27.62 o                         
   3   4   6         12.07         20.03         3.24 o                         
   4   4   6        363.56        352.64        14.06 o                         
   5   4   6         71.85         80.42         8.35 o                         
   6   4   6        142.83        134.13        16.92 o                         
   7   4   6         49.14         58.95        13.91 o                         
  -6   5   6          5.43          4.14        10.38 o                         
  -5   5   6        303.92        300.88        13.25 o                         
  -4   5   6        242.17        236.06        10.40 o                         
  -3   5   6         71.66         70.91         7.40 o                         
  -2   5   6       1000.87       1007.60        26.73 o                         
  -1   5   6        494.39        491.22        16.57 o                         
   0   5   6         10.78          7.60         2.73 o                         
   1   5   6        494.39        482.10        13.59 o                         
   2   5   6       1000.87       1049.29        21.67 o                         
   3   5   6         71.66         76.18         5.94 o                         
   4   5   6        242.17        240.58        14.24 o                         
   5   5   6        303.92        292.12        17.53 o                         
   6   5   6          5.43         -8.08         7.49 o                         
  -6   6   6         80.87         67.26        11.11 o                         
  -5   6   6        239.65        240.76        13.52 o                         
  -4   6   6        210.98        212.77        11.12 o                         
  -3   6   6         43.22         64.65         7.02 o                         
  -2   6   6        504.26        509.16        17.38 o                         
  -1   6   6        127.25        128.90         9.43 o                         
   0   6   6        257.63        250.11        11.43 o                         
   1   6   6        127.25        110.28         7.56 o                         
   2   6   6        504.26        525.66        15.68 o                         
   3   6   6         43.22         54.77         6.16 o                         
   4   6   6        210.98        220.99        12.88 o                         
   5   6   6        239.65        239.06        18.23 o                         
   6   6   6         80.87         56.32        12.26 o                         
  -6   7   6        138.68        113.43        14.93 o                         
  -5   7   6          0.13         -4.11         5.85 o                         
  -4   7   6          8.15          6.71         5.42 o                         
  -3   7   6       1011.16       1022.95        27.49 o                         
  -2   7   6        429.29        422.41        18.63 o                         
  -1   7   6        158.66        152.45        11.19 o                         
   0   7   6          2.34          0.23         2.93 o                         
   1   7   6        158.66        164.64         9.54 o                         
   2   7   6        429.28        419.93        15.41 o                         
   3   7   6       1011.16       1023.16        24.42 o                         
   4   7   6          8.15         16.63         5.58 o                         
   5   7   6          0.13          2.58         7.96 o                         
   6   7   6        138.68        158.42        16.00 o                         
  -6   8   6         15.79         27.10         9.07 o                         
  -5   8   6         56.98         44.44         9.46 o                         
  -4   8   6        174.37        162.98        15.83 o                         
  -3   8   6         30.05         27.82         6.73 o                         
  -2   8   6         16.39         17.80         7.24 o                         
  -1   8   6        123.54        114.01         7.72 o                         
   0   8   6        114.83        121.38        10.78 o                         
   1   8   6        123.54        122.81        10.72 o                         
   2   8   6         16.39         15.56         5.80 o                         
   3   8   6         30.05         27.39         6.56 o                         
   4   8   6        174.37        202.51        22.20 o                         
   5   8   6         56.98         36.36         8.41 o                         
   6   8   6         15.79         28.10        19.01 o                         
  -5   9   6        102.91         91.95        15.72 o                         
  -4   9   6        131.69        131.43        14.91 o                         
  -3   9   6        234.88        274.26        25.18 o                         
  -2   9   6        123.76        132.65        18.05 o                         
  -1   9   6        102.97         98.32        16.03 o                         
   0   9   6         26.37         18.71         5.13 o                         
   1   9   6        102.97        106.59        10.00 o                         
   2   9   6        123.76        131.03        14.07 o                         
   3   9   6        234.88        260.67        15.89 o                         
   4   9   6        131.69        146.91        13.66 o                         
   5   9   6        102.91        126.01        13.58 o                         
  -5  10   6         89.64         84.05        20.88 o                         
  -4  10   6        160.91        147.21        19.55 o                         
  -3  10   6        326.00        331.19        25.57 o                         
  -2  10   6         50.75         54.91        12.80 o                         
  -1  10   6        182.91        176.85        19.25 o                         
   0  10   6        191.70        183.19        10.34 o                         
   1  10   6        182.91        203.21        13.34 o                         
   2  10   6         50.75         51.79         9.08 o                         
   3  10   6        326.00        342.35        20.36 o                         
   4  10   6        160.91        179.66        19.97 o                         
   5  10   6         89.64         99.23        15.28 o                         
  -4  11   6         19.21         -4.04        12.62 o                         
  -3  11   6        110.67        124.39        18.99 o                         
  -2  11   6          7.70         15.82         8.49 o                         
  -1  11   6         27.05         25.33         8.30 o                         
   0  11   6        123.42        138.85        16.48 o                         
   1  11   6         27.05         34.95        10.46 o                         
   2  11   6          7.70         12.86         9.49 o                         
   3  11   6        110.67        109.76        14.59 o                         
   4  11   6         19.21          8.01        14.97 o                         
  -3  12   6        139.20        197.11        25.66 o                         
  -2  12   6         59.07         57.14        13.40 o                         
  -1  12   6        246.20        281.07        23.31 o                         
   0  12   6        435.70        418.61        26.65 o                         
   1  12   6        246.20        256.53        15.74 o                         
   2  12   6         59.07         36.84        11.95 o                         
   3  12   6        139.20        157.20        16.44 o                         
  -2  13   6         26.70         41.72        12.79 o                         
  -1  13   6         76.31         67.43        14.32 o                         
   0  13   6         12.22         31.80        11.77 o                         
   1  13   6         76.31         83.44        10.47 o                         
   2  13   6         26.70         64.19        12.80 o                         
  -1  14   6          4.86         72.28        28.78 o                         
   0  14   6          7.80          5.36        10.51 o                         
   1  14   6          4.86         46.33        14.75 o                         
   1   0   7         18.86         27.72         3.91 o                         
   2   0   7        432.64        468.54        10.72 o                         
   3   0   7         47.11         44.98         4.59 o                         
   4   0   7         40.54         39.01         7.15 o                         
   5   0   7         10.18          3.43         8.04 o                         
   6   0   7          0.00          1.16         5.06 o                         
   7   0   7         12.43         12.96        15.20 o                         
  -7   1   7         77.72         59.25        16.08 o                         
  -6   1   7         13.72         16.68         7.17 o                         
  -5   1   7        127.73        130.79        12.63 o                         
  -4   1   7        492.25        473.67        15.29 o                         
  -3   1   7          8.46         20.03         5.37 o                         
  -2   1   7        495.54        518.06        16.46 o                         
  -1   1   7        153.24        163.70         8.29 o                         
   0   1   7         17.60         22.82         3.68 o                         
   1   1   7        153.24        164.37         6.77 o                         
   2   1   7        495.54        531.69        17.62 o                         
   3   1   7          8.46          8.77         3.65 o                         
   4   1   7        492.25        504.14        14.54 o                         
   5   1   7        127.73        108.71         8.92 o                         
   6   1   7         13.72         16.60         7.28 o                         
   7   1   7         77.72        102.01        14.96 o                         
  -7   2   7          0.18         29.35        11.51 o                         
  -6   2   7         34.61         40.31         9.25 o                         
  -5   2   7          0.60          8.92         6.64 o                         
  -4   2   7        146.19        172.19        16.02 o                         
  -3   2   7        304.29        329.08        14.80 o                         
  -2   2   7        438.98        465.13        16.80 o                         
  -1   2   7        194.61        208.51         8.85 o                         
   0   2   7       1276.17       1267.28        22.96 o                         
   1   2   7        194.61        207.66         7.93 o                         
   2   2   7        438.98        441.21        18.77 o                         
   3   2   7        304.30        320.14        14.07 o                         
   4   2   7        146.19        143.65        10.62 o                         
   5   2   7          0.60          5.53         9.27 o                         
   6   2   7         34.61         39.49        14.02 o                         
   7   2   7          0.18          0.17         8.49 o                         
  -6   3   7         22.54         22.79         8.82 o                         
  -5   3   7         34.04         22.40         4.84 o                         
  -4   3   7        327.72        334.67        23.52 o                         
  -3   3   7        122.82        125.52        12.27 o                         
  -2   3   7         27.94         30.02         4.73 o                         
  -1   3   7         61.24         57.71         6.08 o                         
   0   3   7       1876.84       1967.33        36.29 o                         
   1   3   7         61.24         66.82         4.54 o                         
   2   3   7         27.94         23.92         3.00 o                         
   3   3   7        122.82        125.85        11.23 o                         
   4   3   7        327.72        318.66        15.73 o                         
   5   3   7         34.04         38.68         8.52 o                         
   6   3   7         22.54         44.56        11.50 o                         
  -6   4   7         71.32         58.00        10.20 o                         
  -5   4   7        117.44         88.73        13.85 o                         
  -4   4   7        205.00        181.19        18.98 o                         
  -3   4   7          3.84          6.09         4.37 o                         
  -2   4   7        525.39        529.03        25.18 o                         
  -1   4   7        551.11        513.44        20.23 o                         
   0   4   7         95.54        102.46         6.35 o                         
   1   4   7        551.11        528.76        13.39 o                         
   2   4   7        525.39        545.16        15.86 o                         
   3   4   7          3.84          2.36         6.72 o                         
   4   4   7        205.00        215.96        17.86 o                         
   5   4   7        117.44        111.63        13.78 o                         
   6   4   7         71.32         50.08        11.62 o                         
  -6   5   7         28.12         29.72        11.76 o                         
  -5   5   7        216.12        196.48        16.38 o                         
  -4   5   7        317.39        324.12        24.09 o                         
  -3   5   7         97.52        106.12        13.49 o                         
  -2   5   7        327.98        346.83        15.08 o                         
  -1   5   7         79.20         73.30         8.28 o                         
   0   5   7        185.74        172.93         9.38 o                         
   1   5   7         79.20         83.78         6.89 o                         
   2   5   7        327.98        343.30        11.34 o                         
   3   5   7         97.52        102.51        11.24 o                         
   4   5   7        317.39        324.83        21.59 o                         
   5   5   7        216.12        203.42        21.84 o                         
   6   5   7         28.12         14.75        10.30 o                         
  -6   6   7         18.96         17.05        10.47 o                         
  -5   6   7        140.57        129.44        11.43 o                         
  -4   6   7        973.45        925.30        19.51 o                         
  -3   6   7         34.84         27.48         5.54 o                         
  -2   6   7        180.92        186.50        12.06 o                         
  -1   6   7        228.67        221.97        12.87 o                         
   0   6   7          2.99          2.33         3.73 o                         
   1   6   7        228.67        226.68        11.22 o                         
   2   6   7        180.92        194.27        13.23 o                         
   3   6   7         34.84         36.31         8.21 o                         
   4   6   7        973.45        968.44        25.62 o                         
   5   6   7        140.57        138.29         7.73 o                         
   6   6   7         18.96         39.44        18.25 o                         
  -6   7   7          3.00          9.79         9.56 o                         
  -5   7   7         68.17         58.97        12.40 o                         
  -4   7   7        107.80         95.89         7.94 o                         
  -3   7   7         68.08         73.51         8.23 o                         
  -2   7   7        957.82        918.42        27.62 o                         
  -1   7   7        576.42        552.20        20.77 o                         
   0   7   7         30.74         27.83         5.44 o                         
   1   7   7        576.42        600.41        19.06 o                         
   2   7   7        957.82        959.98        24.71 o                         
   3   7   7         68.08         83.00        10.53 o                         
   4   7   7        107.80         89.23         9.13 o                         
   5   7   7         68.17         50.89        13.49 o                         
   6   7   7          3.00         15.15        15.61 o                         
  -5   8   7          9.87         14.89         8.09 o                         
  -4   8   7         48.26         55.42        10.38 o                         
  -3   8   7        785.25        755.91        27.90 o                         
  -2   8   7        281.52        271.60        15.34 o                         
  -1   8   7        303.64        286.13        14.44 o                         
   0   8   7          1.13          3.87         4.00 o                         
   1   8   7        303.64        287.22        19.80 o                         
   2   8   7        281.52        284.51        13.88 o                         
   3   8   7        785.25        822.32        23.81 o                         
   4   8   7         48.26         57.24         8.06 o                         
   5   8   7          9.87         26.70        10.01 o                         
  -5   9   7          0.60          3.58         8.04 o                         
  -4   9   7         11.78         -4.93         8.48 o                         
  -3   9   7        276.26        291.03        17.12 o                         
  -2   9   7        271.52        276.34        24.03 o                         
  -1   9   7        103.03        103.96         7.03 o                         
   0   9   7       1169.02       1112.32        30.53 o                         
   1   9   7        103.03        132.80        16.15 o                         
   2   9   7        271.52        277.15        17.52 o                         
   3   9   7        276.26        257.08        11.03 o                         
   4   9   7         11.78          3.59         6.21 o                         
   5   9   7          0.60         12.65         9.22 o                         
  -4  10   7         96.67         95.01        17.94 o                         
  -3  10   7        234.92        255.97        22.48 o                         
  -2  10   7         67.94         78.95        14.88 o                         
  -1  10   7        126.64        114.73        16.22 o                         
   0  10   7        400.35        359.09        15.58 o                         
   1  10   7        126.64        135.62        14.79 o                         
   2  10   7         67.94         60.45        10.55 o                         
   3  10   7        234.92        215.31        17.38 o                         
   4  10   7         96.67        100.32        12.78 o                         
  -4  11   7         55.39         55.00        15.15 o                         
  -3  11   7         67.92         45.19        16.03 o                         
  -2  11   7         17.70         26.00        18.21 o                         
  -1  11   7          1.14         -5.96         7.24 o                         
   0  11   7        199.34        230.51        22.02 o                         
   1  11   7          1.14         -7.18         5.77 o                         
   2  11   7         17.70         36.28        10.83 o                         
   3  11   7         67.92         81.41        12.69 o                         
   4  11   7         55.39         48.43        12.71 o                         
  -3  12   7         78.91         50.08        14.03 o                         
  -2  12   7          1.88         35.61        19.52 o                         
  -1  12   7        156.72        159.82        24.00 o                         
   0  12   7         22.71         16.97        20.76 o                         
   1  12   7        156.72        171.32        27.30 o                         
   2  12   7          1.88          0.91        10.95 o                         
   3  12   7         78.91        108.42        14.05 o                         
  -2  13   7         40.67         77.30        17.28 o                         
  -1  13   7         31.65         35.64        16.39 o                         
   0  13   7          0.93        -10.33         6.89 o                         
   1  13   7         31.65         53.62        21.80 o                         
   2  13   7         40.67         50.90        11.80 o                         
   0   0   8          2.68          1.28         4.20 o                         
   1   0   8         59.51         57.95         5.21 o                         
   2   0   8        123.45        124.09         9.49 o                         
   3   0   8          8.95          5.00         3.02 o                         
   4   0   8         18.36         22.24         6.06 o                         
   5   0   8        133.65        119.18        10.68 o                         
   6   0   8        119.11        125.42        16.31 o                         
  -6   1   8         39.13         33.96        10.31 o                         
  -5   1   8         43.12         42.56         7.29 o                         
  -4   1   8        328.23        315.18        19.05 o                         
  -3   1   8         80.82         96.22         9.71 o                         
  -2   1   8          5.37          6.22         3.28 o                         
  -1   1   8        356.05        368.90        11.65 o                         
   0   1   8         51.34         57.86         5.15 o                         
   1   1   8        356.05        383.58        11.27 o                         
   2   1   8          5.37          9.55         4.23 o                         
   3   1   8         80.82         77.40         5.96 o                         
   4   1   8        328.23        316.43        12.08 o                         
   5   1   8         43.12         41.70         4.30 o                         
   6   1   8         39.13         42.42         6.57 o                         
  -6   2   8          0.56         11.43        10.52 o                         
  -5   2   8        109.57        109.72        18.14 o                         
  -4   2   8        134.78        146.34        14.39 o                         
  -3   2   8        182.19        183.62        11.63 o                         
  -2   2   8        267.33        268.56        13.19 o                         
  -1   2   8         20.79         13.07         3.52 o                         
   0   2   8        184.85        224.04        10.47 o                         
   1   2   8         20.79         18.08         3.14 o                         
   2   2   8        267.33        287.74        15.52 o                         
   3   2   8        182.19        185.17        10.74 o                         
   4   2   8        134.78        117.64        10.58 o                         
   5   2   8        109.56        115.82         9.62 o                         
   6   2   8          0.56          2.13         7.68 o                         
  -6   3   8         65.70         53.28        13.33 o                         
  -5   3   8        105.18         57.82        14.93 o                         
  -4   3   8        576.27        548.00        31.17 o                         
  -3   3   8        269.60        265.16        16.12 o                         
  -2   3   8         47.98         39.86         6.28 o                         
  -1   3   8        990.96       1058.15        27.93 o                         
   0   3   8         14.31          7.99         3.46 o                         
   1   3   8        990.95       1075.05        21.01 o                         
   2   3   8         47.98         44.27         5.24 o                         
   3   3   8        269.60        258.22        13.55 o                         
   4   3   8        576.27        548.79        20.86 o                         
   5   3   8        105.18         93.65        10.53 o                         
   6   3   8         65.70         71.56        11.79 o                         
  -6   4   8        106.50        130.96        22.65 o                         
  -5   4   8        418.61        444.80        30.77 o                         
  -4   4   8        387.51        331.55        24.53 o                         
  -3   4   8        236.36        246.54        19.56 o                         
  -2   4   8        764.27        735.35        31.83 o                         
  -1   4   8        724.77        694.32        24.84 o                         
   0   4   8          3.50          3.83         3.00 o                         
   1   4   8        724.77        745.96        17.64 o                         
   2   4   8        764.27        788.36        19.90 o                         
   3   4   8        236.36        246.57        16.79 o                         
   4   4   8        387.51        397.38        22.90 o                         
   5   4   8        418.61        410.86        23.41 o                         
   6   4   8        106.50        111.21        18.47 o                         
  -6   5   8         15.24         27.09        32.97 o                         
  -5   5   8         84.27         66.20        20.91 o                         
  -4   5   8          7.51          4.46         7.19 o                         
  -3   5   8        146.46        137.87        17.72 o                         
  -2   5   8        521.97        551.87        27.10 o                         
  -1   5   8         56.26         53.41         7.31 o                         
   0   5   8        265.25        265.89        11.69 o                         
   1   5   8         56.26         54.18         5.86 o                         
   2   5   8        521.97        517.36        14.65 o                         
   3   5   8        146.46        147.38        15.12 o                         
   4   5   8          7.51          5.80         9.35 o                         
   5   5   8         84.27         82.40        13.08 o                         
   6   5   8         15.24         13.11        13.80 o                         
  -6   6   8          8.22         -7.06         9.73 o                         
  -5   6   8          6.61          6.78         8.80 o                         
  -4   6   8        106.66        108.07        15.03 o                         
  -3   6   8       1066.66        997.03        37.31 o                         
  -2   6   8         57.66         46.14         9.14 o                         
  -1   6   8         47.72         51.23         8.36 o                         
   0   6   8         29.90         30.98         6.04 o                         
   1   6   8         47.72         35.72         6.04 o                         
   2   6   8         57.66         57.20         6.82 o                         
   3   6   8       1066.66       1026.98        25.80 o                         
   4   6   8        106.66        138.88        15.67 o                         
   5   6   8          6.61         -6.74         9.32 o                         
   6   6   8          8.22         -2.58        11.03 o                         
  -5   7   8         71.79        107.29        30.68 o                         
  -4   7   8          2.95         -1.93         7.84 o                         
  -3   7   8        427.00        401.85        17.04 o                         
  -2   7   8        856.37        804.05        26.43 o                         
  -1   7   8        106.51        106.35        10.85 o                         
   0   7   8          5.55         13.53         4.23 o                         
   1   7   8        106.51        120.26         9.76 o                         
   2   7   8        856.37        836.87        24.50 o                         
   3   7   8        427.00        394.41        13.89 o                         
   4   7   8          2.95         -7.61         5.07 o                         
   5   7   8         71.79         61.07        14.84 o                         
  -5   8   8          9.54          9.74         9.97 o                         
  -4   8   8          7.74          5.50         6.09 o                         
  -3   8   8        431.54        399.66        24.19 o                         
  -2   8   8        318.67        309.49        16.24 o                         
  -1   8   8        237.70        214.25        19.55 o                         
   0   8   8         11.51          2.29         4.88 o                         
   1   8   8        237.70        199.71        12.82 o                         
   2   8   8        318.67        289.69        14.07 o                         
   3   8   8        431.54        396.94        16.97 o                         
   4   8   8          7.74          5.74         6.49 o                         
   5   8   8          9.54         23.36        14.30 o                         
  -5   9   8        127.79        119.39        19.28 o                         
  -4   9   8         71.15         66.89        14.06 o                         
  -3   9   8         95.77         82.82        11.14 o                         
  -2   9   8       1212.54       1142.40        35.71 o                         
  -1   9   8         92.70        102.93         9.57 o                         
   0   9   8         67.25         70.16         8.64 o                         
   1   9   8         92.70        105.37        10.24 o                         
   2   9   8       1212.54       1128.76        29.41 o                         
   3   9   8         95.77         91.21         9.80 o                         
   4   9   8         71.15         47.48        10.83 o                         
   5   9   8        127.79        150.43        17.03 o                         
  -4  10   8         18.80         26.67        12.76 o                         
  -3  10   8        169.60        180.33        31.81 o                         
  -2  10   8         44.28         39.54        11.75 o                         
  -1  10   8         17.09         23.05         8.62 o                         
   0  10   8        282.72        271.15        15.97 o                         
   1  10   8         17.09         10.24         8.66 o                         
   2  10   8         44.28         32.52        10.67 o                         
   3  10   8        169.60        174.34        16.65 o                         
   4  10   8         18.80         -4.46        14.05 o                         
  -3  11   8         58.71         43.19        17.33 o                         
  -2  11   8         51.37         79.98        16.07 o                         
  -1  11   8         17.91          6.70        13.92 o                         
   0  11   8         99.33         88.35         8.25 o                         
   1  11   8         17.91         12.07         7.35 o                         
   2  11   8         51.37         42.28        14.00 o                         
   3  11   8         58.71         54.72        11.63 o                         
  -3  12   8         53.00         42.62        20.26 o                         
  -2  12   8         17.00         29.16        15.32 o                         
  -1  12   8          5.50          6.47        15.76 o                         
   0  12   8         14.16          7.62        14.35 o                         
   1  12   8          5.50          0.13        10.94 o                         
   2  12   8         17.00         10.79         8.86 o                         
   3  12   8         53.00         38.09        13.12 o                         
  -1  13   8         33.38         59.71        14.52 o                         
   0  13   8         55.01         26.42        11.17 o                         
   1  13   8         33.38         16.38        10.71 o                         
   1   0   9         92.52         96.95         8.54 o                         
   2   0   9          5.75          6.89         2.81 o                         
   3   0   9         49.56         48.08         6.48 o                         
   4   0   9         43.44         46.66         6.99 o                         
   5   0   9         39.48         47.17         7.43 o                         
   6   0   9         12.50         16.89        11.77 o                         
  -6   1   9          7.03         17.90        13.03 o                         
  -5   1   9         25.95         39.82        11.83 o                         
  -4   1   9          8.29          1.79         6.75 o                         
  -3   1   9        170.39        163.15        15.73 o                         
  -2   1   9         60.56         56.99         6.85 o                         
  -1   1   9        137.05        134.10         8.07 o                         
   0   1   9        838.25        840.17        21.30 o                         
   1   1   9        137.05        143.38         7.52 o                         
   2   1   9         60.56         71.69         5.22 o                         
   3   1   9        170.39        164.69         8.04 o                         
   4   1   9          8.29          2.15         4.29 o                         
   5   1   9         25.95         25.34         7.58 o                         
   6   1   9          7.03          4.00        11.14 o                         
  -6   2   9         10.49         19.68        14.69 o                         
  -5   2   9        279.67        307.23        26.16 o                         
  -4   2   9        131.05        128.94        14.23 o                         
  -3   2   9        254.87        243.20        13.32 o                         
  -2   2   9        227.64        244.30        13.36 o                         
  -1   2   9        122.00        135.18         9.12 o                         
   0   2   9        429.55        455.13        17.63 o                         
   1   2   9        122.00        122.53         7.59 o                         
   2   2   9        227.64        238.01        20.90 o                         
   3   2   9        254.87        259.30        12.33 o                         
   4   2   9        131.05        130.79         9.92 o                         
   5   2   9        279.67        280.97        24.47 o                         
   6   2   9         10.49         43.29        11.52 o                         
  -6   3   9         23.40         18.62        13.62 o                         
  -5   3   9        161.68        138.86        22.70 o                         
  -4   3   9        423.41        421.06        28.09 o                         
  -3   3   9         43.50         56.70         9.84 o                         
  -2   3   9         18.56         14.69         5.98 o                         
  -1   3   9        197.88        209.38        13.93 o                         
   0   3   9        300.95        340.44        14.94 o                         
   1   3   9        197.88        211.70         9.02 o                         
   2   3   9         18.56         21.42         3.57 o                         
   3   3   9         43.50         51.13         7.72 o                         
   4   3   9        423.41        428.33        17.86 o                         
   5   3   9        161.68        120.62        12.01 o                         
   6   3   9         23.40         45.83        22.12 o                         
  -6   4   9         11.89         21.01        14.31 o                         
  -5   4   9         16.25         29.85        12.28 o                         
  -4   4   9         21.08         19.51         8.80 o                         
  -3   4   9        532.20        541.14        30.22 o                         
  -2   4   9         84.03         87.21        13.03 o                         
  -1   4   9        269.13        262.19        15.29 o                         
   0   4   9          0.44         -4.60         3.61 o                         
   1   4   9        269.13        270.24        10.74 o                         
   2   4   9         84.03        100.10         6.83 o                         
   3   4   9        532.20        531.20        25.64 o                         
   4   4   9         21.08         25.17         7.94 o                         
   5   4   9         16.25         12.89        11.03 o                         
   6   4   9         11.89         17.89        15.06 o                         
  -6   5   9         23.01         42.29        27.69 o                         
  -5   5   9         19.98         23.30        11.72 o                         
  -4   5   9         55.49         76.96        11.86 o                         
  -3   5   9        599.87        560.22        30.88 o                         
  -2   5   9        685.95        735.20        32.57 o                         
  -1   5   9        185.41        204.19        15.59 o                         
   0   5   9          6.67         -0.89         5.30 o                         
   1   5   9        185.40        174.51        10.96 o                         
   2   5   9        685.95        725.93        21.52 o                         
   3   5   9        599.87        588.14        28.11 o                         
   4   5   9         55.49         95.69        22.47 o                         
   5   5   9         19.98         34.79        10.93 o                         
   6   5   9         23.01          4.08        10.56 o                         
  -5   6   9         88.31        100.87        16.53 o                         
  -4   6   9         29.60         34.21         9.97 o                         
  -3   6   9         40.55         40.94        10.19 o                         
  -2   6   9        125.60        151.37        16.35 o                         
  -1   6   9         32.05         22.73         6.29 o                         
   0   6   9          1.66         14.93         4.78 o                         
   1   6   9         32.05         17.72         5.38 o                         
   2   6   9        125.60        148.54         7.19 o                         
   3   6   9         40.55         44.63         8.83 o                         
   4   6   9         29.60         14.83        11.96 o                         
   5   6   9         88.31         64.85        14.71 o                         
  -5   7   9         34.13         61.24        15.31 o                         
  -4   7   9         18.61          9.60         8.45 o                         
  -3   7   9        561.42        560.02        28.54 o                         
  -2   7   9        121.24        158.57        19.65 o                         
  -1   7   9        112.40        107.76        11.57 o                         
   0   7   9          1.76          6.37         5.49 o                         
   1   7   9        112.40        112.90        10.81 o                         
   2   7   9        121.24        129.33         8.77 o                         
   3   7   9        561.42        567.22        19.93 o                         
   4   7   9         18.61         35.95        22.20 o                         
   5   7   9         34.13         13.80        17.11 o                         
  -5   8   9         12.64         -1.80        12.19 o                         
  -4   8   9        148.81        151.29        18.60 o                         
  -3   8   9         32.63         42.54         8.22 o                         
  -2   8   9         72.96         68.03        13.48 o                         
  -1   8   9        378.74        389.03        20.62 o                         
   0   8   9          0.28         -1.30         7.53 o                         
   1   8   9        378.74        333.55        16.10 o                         
   2   8   9         72.96         74.01         8.59 o                         
   3   8   9         32.63         27.87         9.93 o                         
   4   8   9        148.81        133.09        14.45 o                         
   5   8   9         12.64         23.62        15.80 o                         
  -4   9   9         20.13          9.41        12.84 o                         
  -3   9   9        358.17        323.94        24.03 o                         
  -2   9   9        152.13        168.73        19.43 o                         
  -1   9   9        169.26        150.66        14.72 o                         
   0   9   9        128.80        118.15        15.81 o                         
   1   9   9        169.26        142.02        13.32 o                         
   2   9   9        152.13        137.90        11.34 o                         
   3   9   9        358.18        366.55        17.71 o                         
   4   9   9         20.13         22.00        19.35 o                         
  -4  10   9        120.19        126.95        19.89 o                         
  -3  10   9         54.92         33.08        11.61 o                         
  -2  10   9        203.09        233.49        24.22 o                         
  -1  10   9          0.26          1.69         6.30 o                         
   0  10   9         60.89         49.14         9.48 o                         
   1  10   9          0.26         24.05        14.33 o                         
   2  10   9        203.09        219.35        17.11 o                         
   3  10   9         54.92         44.01        10.10 o                         
   4  10   9        120.19        112.93        17.59 o                         
  -3  11   9          4.34         -5.34        10.61 o                         
  -2  11   9        100.62        118.88        18.35 o                         
  -1  11   9         70.55         53.25        13.72 o                         
   0  11   9        272.35        293.23        17.42 o                         
   1  11   9         70.55         52.61        10.37 o                         
   2  11   9        100.62         86.64        13.14 o                         
   3  11   9          4.34        -10.37         9.48 o                         
  -2  12   9         42.80         53.45        13.98 o                         
  -1  12   9        240.99        237.01        24.43 o                         
   0  12   9          4.74         12.12        17.79 o                         
   1  12   9        240.99        238.04        19.12 o                         
   2  12   9         42.81         84.29        23.55 o                         
   0   0  10          7.90          2.69         4.77 o                         
   1   0  10          0.22         10.96         3.29 o                         
   2   0  10          2.20          0.69         5.00 o                         
   3   0  10       1179.29       1153.22        45.96 o                         
   4   0  10         35.75         17.76         9.41 o                         
   5   0  10        337.27        333.92        31.58 o                         
   6   0  10          8.33          4.78        16.82 o                         
  -6   1  10         77.69        123.08        36.69 o                         
  -5   1  10         75.54         70.09        13.91 o                         
  -4   1  10         98.97        102.70        11.61 o                         
  -3   1  10        169.95        187.12        14.66 o                         
  -2   1  10        334.50        361.08        12.96 o                         
  -1   1  10        617.70        620.02        17.49 o                         
   0   1  10        103.70        113.81        10.04 o                         
   1   1  10        617.70        609.80        16.76 o                         
   2   1  10        334.50        320.11         8.03 o                         
   3   1  10        169.95        182.93         8.17 o                         
   4   1  10         98.97        103.24         9.17 o                         
   5   1  10         75.54         56.74         8.63 o                         
   6   1  10         77.69        111.60        23.30 o                         
  -6   2  10         79.96         92.04        17.80 o                         
  -5   2  10        203.49        231.23        20.17 o                         
  -4   2  10        176.33        166.05        17.11 o                         
  -3   2  10        150.61        141.74        11.60 o                         
  -2   2  10         65.25         63.93         8.37 o                         
  -1   2  10        165.38        177.53        13.51 o                         
   0   2  10         16.37         15.06         5.73 o                         
   1   2  10        165.38        185.97         9.20 o                         
   2   2  10         65.25         65.60         6.57 o                         
   3   2  10        150.61        139.51        12.43 o                         
   4   2  10        176.33        136.87        14.17 o                         
   5   2  10        203.49        255.07        22.45 o                         
   6   2  10         79.96         80.72        17.14 o                         
  -6   3  10          5.05         18.26        12.79 o                         
  -5   3  10        165.61        166.76        25.73 o                         
  -4   3  10          0.28          5.71         6.30 o                         
  -3   3  10        184.50        183.78        16.35 o                         
  -2   3  10        120.58        149.50        16.05 o                         
  -1   3  10        127.73        154.07        13.07 o                         
   0   3  10         26.64         35.16         7.33 o                         
   1   3  10        127.73        138.54        11.31 o                         
   2   3  10        120.58        117.93         6.21 o                         
   3   3  10        184.50        197.31        14.41 o                         
   4   3  10          0.28          7.83         5.95 o                         
   5   3  10        165.61        139.48        16.53 o                         
   6   3  10          5.05         -2.78        10.50 o                         
  -5   4  10         72.43         57.47        13.01 o                         
  -4   4  10         80.85         70.83        13.75 o                         
  -3   4  10        318.18        370.46        24.24 o                         
  -2   4  10         67.65         73.03        13.18 o                         
  -1   4  10          2.39          7.03         5.26 o                         
   0   4  10        133.63        144.41        11.67 o                         
   1   4  10          2.39         -4.65         3.54 o                         
   2   4  10         67.65         71.02         9.34 o                         
   3   4  10        318.18        371.41        21.77 o                         
   4   4  10         80.85         73.91        16.96 o                         
   5   4  10         72.43         83.23        14.12 o                         
  -5   5  10         36.37         53.29        16.74 o                         
  -4   5  10         54.03         40.14        12.46 o                         
  -3   5  10        121.28        101.62        17.87 o                         
  -2   5  10        167.47        189.76        22.06 o                         
  -1   5  10        206.78        207.99        17.63 o                         
   0   5  10          1.87          1.21         4.26 o                         
   1   5  10        206.78        207.92        11.50 o                         
   2   5  10        167.47        132.25        10.11 o                         
   3   5  10        121.28        123.30        14.21 o                         
   4   5  10         54.03         34.26        10.65 o                         
   5   5  10         36.37         49.28        11.52 o                         
  -5   6  10          6.90         18.69        11.44 o                         
  -4   6  10          6.77         10.20        10.80 o                         
  -3   6  10        133.66        166.77        17.95 o                         
  -2   6  10        304.61        315.51        20.38 o                         
  -1   6  10        512.57        505.38        24.48 o                         
   0   6  10        255.54        275.63        15.81 o                         
   1   6  10        512.57        520.90        18.18 o                         
   2   6  10        304.61        292.44        14.88 o                         
   3   6  10        133.66        145.84        17.57 o                         
   4   6  10          6.77         -5.62         6.11 o                         
   5   6  10          6.90        -13.33        10.19 o                         
  -5   7  10         21.10         24.77        14.30 o                         
  -4   7  10         70.90         65.50        15.26 o                         
  -3   7  10         88.98         92.02        14.12 o                         
  -2   7  10         22.75         38.36         9.20 o                         
  -1   7  10        344.26        302.26        16.50 o                         
   0   7  10        563.88        535.86        24.74 o                         
   1   7  10        344.26        336.80        15.55 o                         
   2   7  10         22.75         21.45         6.46 o                         
   3   7  10         88.98         67.23         9.71 o                         
   4   7  10         70.90         70.23        15.06 o                         
   5   7  10         21.10          2.01        10.73 o                         
  -4   8  10         47.75         17.50        12.81 o                         
  -3   8  10        206.55        228.69        22.61 o                         
  -2   8  10        111.38        103.37        12.90 o                         
  -1   8  10         87.41         88.55        13.26 o                         
   0   8  10         39.72         31.19         7.91 o                         
   1   8  10         87.41        100.42        12.46 o                         
   2   8  10        111.38        109.76        10.10 o                         
   3   8  10        206.54        200.98        14.18 o                         
   4   8  10         47.75         18.62        14.11 o                         
  -4   9  10        249.51        237.71        25.38 o                         
  -3   9  10        217.00        210.94        19.75 o                         
  -2   9  10        309.80        300.82        22.18 o                         
  -1   9  10          5.16         -2.23        11.82 o                         
   0   9  10         52.67         45.23         9.30 o                         
   1   9  10          5.16         17.66         9.05 o                         
   2   9  10        309.80        300.15        18.11 o                         
   3   9  10        217.00        208.62        16.90 o                         
   4   9  10        249.51        248.99        25.77 o                         
  -3  10  10        280.56        249.53        28.86 o                         
  -2  10  10         22.05          9.82        11.28 o                         
  -1  10  10         26.73         28.87        17.93 o                         
   0  10  10          4.07         12.52        10.05 o                         
   1  10  10         26.73         44.93        14.07 o                         
   2  10  10         22.05         20.27        11.98 o                         
   3  10  10        280.56        253.83        22.47 o                         
  -2  11  10         43.43         21.58        14.08 o                         
  -1  11  10         25.51         18.62        16.64 o                         
   0  11  10         51.93         68.34        13.78 o                         
   1  11  10         25.51         30.11         8.97 o                         
   2  11  10         43.43         48.84        25.31 o                         
  -1  12  10         42.17         70.89        14.91 o                         
   0  12  10         35.41         54.95        15.45 o                         
   1  12  10         42.17         38.72        19.22 o                         
   1   0  11         44.44         41.30         6.20 o                         
   2   0  11        629.21        638.18        15.10 o                         
   3   0  11         27.83         27.78        15.22 o                         
   4   0  11         24.38          2.54         8.94 o                         
   5   0  11         23.78         42.06        11.90 o                         
  -5   1  11         15.53          1.63        12.17 o                         
  -4   1  11         29.98         37.34        10.76 o                         
  -3   1  11        461.70        439.00        21.91 o                         
  -2   1  11        118.15        137.27        10.44 o                         
  -1   1  11        260.19        279.47        14.48 o                         
   0   1  11          0.46          2.72         4.36 o                         
   1   1  11        260.20        275.98        11.37 o                         
   2   1  11        118.14        121.80         9.29 o                         
   3   1  11        461.70        448.24        13.24 o                         
   4   1  11         29.98         25.22        11.31 o                         
   5   1  11         15.53         42.87        21.88 o                         
  -5   2  11          5.82         22.14        11.35 o                         
  -4   2  11        378.51        364.10        23.20 o                         
  -3   2  11        107.56        114.36        11.78 o                         
  -2   2  11         48.66         50.62         7.91 o                         
  -1   2  11        111.76        122.00        13.67 o                         
   0   2  11        151.66        175.52        13.85 o                         
   1   2  11        111.76        128.57         9.32 o                         
   2   2  11         48.66         70.10         6.51 o                         
   3   2  11        107.56        121.93        16.53 o                         
   4   2  11        378.51        367.44        22.76 o                         
   5   2  11          5.82         36.29        15.38 o                         
  -5   3  11         64.51         81.99        15.35 o                         
  -4   3  11         64.86         52.08        18.19 o                         
  -3   3  11         12.32         14.23         8.25 o                         
  -2   3  11        225.89        208.07        22.24 o                         
  -1   3  11         29.08         21.87         7.76 o                         
   0   3  11         14.60          8.48         5.69 o                         
   1   3  11         29.08         35.82         4.93 o                         
   2   3  11        225.89        217.73         8.81 o                         
   3   3  11         12.32          6.79         6.24 o                         
   4   3  11         64.86         76.47         8.79 o                         
   5   3  11         64.51         59.04        13.31 o                         
  -5   4  11          3.29         24.03        18.87 o                         
  -4   4  11         18.74         29.86        10.25 o                         
  -3   4  11          6.05          7.76         6.56 o                         
  -2   4  11         66.97         73.13        13.26 o                         
  -1   4  11        168.34        157.13        13.34 o                         
   0   4  11         22.61         33.38        12.08 o                         
   1   4  11        168.34        173.26         9.52 o                         
   2   4  11         66.97         55.77         8.44 o                         
   3   4  11          6.05          4.28         7.22 o                         
   4   4  11         18.74         11.59         7.44 o                         
   5   4  11          3.29         20.06        12.78 o                         
  -5   5  11         16.16          1.49        13.93 o                         
  -4   5  11         46.65         76.74        15.23 o                         
  -3   5  11         45.95         30.27        10.54 o                         
  -2   5  11        783.15        815.34        39.98 o                         
  -1   5  11         60.85         46.62        10.81 o                         
   0   5  11        469.78        483.62        21.13 o                         
   1   5  11         60.85         61.75        12.08 o                         
   2   5  11        783.16        772.17        28.46 o                         
   3   5  11         45.96         34.31         9.35 o                         
   4   5  11         46.65         65.94        16.87 o                         
   5   5  11         16.16         19.40        11.39 o                         
  -5   6  11         81.83         96.75        18.99 o                         
  -4   6  11         31.87         48.88        15.48 o                         
  -3   6  11        513.45        474.42        27.98 o                         
  -2   6  11        213.71        242.68        20.84 o                         
  -1   6  11        410.74        393.64        22.05 o                         
   0   6  11        294.39        294.09        18.23 o                         
   1   6  11        410.74        409.08        15.88 o                         
   2   6  11        213.71        193.56        12.91 o                         
   3   6  11        513.45        516.05        28.97 o                         
   4   6  11         31.87          7.05        12.86 o                         
   5   6  11         81.83         83.06        16.05 o                         
  -4   7  11         54.82         61.95        12.77 o                         
  -3   7  11         35.17         29.01        17.70 o                         
  -2   7  11         43.32         28.59         9.81 o                         
  -1   7  11         18.91         40.55         9.53 o                         
   0   7  11          6.08         -6.41         6.55 o                         
   1   7  11         18.91         29.21         7.14 o                         
   2   7  11         43.32         37.36         8.37 o                         
   3   7  11         35.17         25.99         9.99 o                         
   4   7  11         54.82         44.66        15.01 o                         
  -4   8  11        110.62        112.01        16.18 o                         
  -3   8  11         22.76         18.03        10.36 o                         
  -2   8  11          1.54         -8.92         6.68 o                         
  -1   8  11        196.85        217.46        18.98 o                         
   0   8  11          0.05         -5.77         6.47 o                         
   1   8  11        196.85        199.42        14.50 o                         
   2   8  11          1.54          0.02         7.01 o                         
   3   8  11         22.76         11.51         9.29 o                         
   4   8  11        110.62        111.54        17.33 o                         
  -3   9  11        120.99        121.33        16.40 o                         
  -2   9  11         54.70         79.64        20.17 o                         
  -1   9  11        102.83         75.58        13.37 o                         
   0   9  11         17.57         32.25         9.96 o                         
   1   9  11        102.83         73.57        13.49 o                         
   2   9  11         54.70         37.90        14.79 o                         
   3   9  11        120.99        136.02        15.68 o                         
  -2  10  11          8.56         17.28        15.02 o                         
  -1  10  11         12.53         -3.30         8.97 o                         
   0  10  11          0.16         -1.73         8.92 o                         
   1  10  11         12.53          8.59         8.64 o                         
   2  10  11          8.56         -4.87         7.55 o                         
  -1  11  11         67.01         44.15        14.62 o                         
   0  11  11         20.92         38.28        11.06 o                         
   1  11  11         67.01         67.91        13.49 o                         
   0   0  12        152.11        166.14        19.00 o                         
   1   0  12          3.31          2.28         6.34 o                         
   2   0  12        580.49        596.29        15.86 o                         
   3   0  12        616.16        647.17        34.91 o                         
   4   0  12          7.92          4.19         9.93 o                         
   5   0  12        161.45        166.04        27.14 o                         
  -5   1  12         20.36         13.59        14.99 o                         
  -4   1  12         11.55          7.92         9.83 o                         
  -3   1  12        204.17        236.74        16.62 o                         
  -2   1  12         26.10         27.80         5.90 o                         
  -1   1  12         15.67         21.09         6.55 o                         
   0   1  12        184.40        173.66        13.82 o                         
   1   1  12         15.67         14.75         5.19 o                         
   2   1  12         26.10         18.38         5.36 o                         
   3   1  12        204.17        240.60        16.20 o                         
   4   1  12         11.55         40.13        18.26 o                         
   5   1  12         20.36         38.19        14.81 o                         
  -5   2  12          6.91         15.30        11.59 o                         
  -4   2  12         96.17         99.48        17.49 o                         
  -3   2  12        141.51        129.89        14.02 o                         
  -2   2  12        116.79        121.93        10.80 o                         
  -1   2  12        196.58        191.92        15.92 o                         
   0   2  12         93.69        106.83        13.16 o                         
   1   2  12        196.58        213.53        11.99 o                         
   2   2  12        116.80        131.15        10.96 o                         
   3   2  12        141.51        141.82        13.66 o                         
   4   2  12         96.17        104.38        14.17 o                         
   5   2  12          6.91         13.09        15.53 o                         
  -5   3  12         64.10         77.55        18.63 o                         
  -4   3  12        177.43        198.68        27.56 o                         
  -3   3  12        107.51        121.07        14.95 o                         
  -2   3  12         19.18         31.68         9.85 o                         
  -1   3  12        253.39        259.49        18.40 o                         
   0   3  12        607.41        581.19        25.71 o                         
   1   3  12        253.39        247.26        13.24 o                         
   2   3  12         19.18         23.61        12.79 o                         
   3   3  12        107.51        119.68        14.15 o                         
   4   3  12        177.43        180.59        17.78 o                         
   5   3  12         64.10         76.92        14.86 o                         
  -5   4  12        101.23         93.45        16.80 o                         
  -4   4  12         37.72         44.59        13.02 o                         
  -3   4  12        166.94        149.84        20.61 o                         
  -2   4  12          0.72         11.97         8.50 o                         
  -1   4  12         34.65         41.75         8.18 o                         
   0   4  12         28.45         19.39         6.97 o                         
   1   4  12         34.65         24.39         6.63 o                         
   2   4  12          0.72         -1.26         6.24 o                         
   3   4  12        166.94        147.37        17.09 o                         
   4   4  12         37.72         42.58        10.53 o                         
   5   4  12        101.23        116.94        18.60 o                         
  -4   5  12         41.52         39.38        13.61 o                         
  -3   5  12         55.80         44.02        12.98 o                         
  -2   5  12         36.77         47.71        12.02 o                         
  -1   5  12         24.56         43.67         9.76 o                         
   0   5  12         15.46          1.29         6.16 o                         
   1   5  12         24.56         38.55         9.96 o                         
   2   5  12         36.77         43.93         8.60 o                         
   3   5  12         55.80         41.14        16.68 o                         
   4   5  12         41.52         27.68        13.99 o                         
  -4   6  12         45.11         23.72        19.40 o                         
  -3   6  12        178.33        189.25        21.68 o                         
  -2   6  12         15.46          9.19        10.81 o                         
  -1   6  12         64.71         53.18        12.47 o                         
   0   6  12        287.32        252.98        17.13 o                         
   1   6  12         64.71         56.03         8.36 o                         
   2   6  12         15.46         19.78         7.52 o                         
   3   6  12        178.33        186.03        19.99 o                         
   4   6  12         45.11         20.71        14.59 o                         
  -4   7  12        116.76         97.64        17.69 o                         
  -3   7  12         16.02          9.67         9.22 o                         
  -2   7  12        105.06        116.68        18.66 o                         
  -1   7  12        106.04        102.44        14.57 o                         
   0   7  12         49.86         67.20        14.87 o                         
   1   7  12        106.04        114.74        12.72 o                         
   2   7  12        105.06        103.21        16.45 o                         
   3   7  12         16.02         32.42        12.01 o                         
   4   7  12        116.76        132.44        19.92 o                         
  -3   8  12         86.59         80.97        15.52 o                         
  -2   8  12        136.69        135.97        18.68 o                         
  -1   8  12          2.45         -7.91         6.76 o                         
   0   8  12          5.68         34.71        12.18 o                         
   1   8  12          2.45          6.06         9.70 o                         
   2   8  12        136.69        113.17        17.06 o                         
   3   8  12         86.59         75.28        16.27 o                         
  -2   9  12         37.39         43.97        14.28 o                         
  -1   9  12         32.02         16.11        11.72 o                         
   0   9  12         77.76         88.55        14.71 o                         
   1   9  12         32.02         29.26        10.57 o                         
   2   9  12         37.39         18.48         9.32 o                         
  -1  10  12          3.85         19.19        16.77 o                         
   0  10  12          0.04          6.31         8.61 o                         
   1  10  12          3.85          1.00         9.41 o                         
   1   0  13        630.79        630.62        22.22 o                         
   2   0  13        254.63        260.83        15.79 o                         
   3   0  13         12.42         27.47        15.15 o                         
   4   0  13          3.33          4.32        12.13 o                         
  -4   1  13         40.50         46.99        13.13 o                         
  -3   1  13         58.53         48.19         8.76 o                         
  -2   1  13        193.52        205.89        12.71 o                         
  -1   1  13         92.33        115.81        14.42 o                         
   0   1  13        205.24        202.78        15.23 o                         
   1   1  13         92.33         97.60        10.77 o                         
   2   1  13        193.52        188.27         7.99 o                         
   3   1  13         58.53         42.91         8.53 o                         
   4   1  13         40.50         24.57        27.92 o                         
  -4   2  13         27.28         44.09        12.70 o                         
  -3   2  13        283.76        305.55        19.04 o                         
  -2   2  13        318.74        317.92        18.43 o                         
  -1   2  13        127.85        146.27        15.39 o                         
   0   2  13         22.63         15.75         7.32 o                         
   1   2  13        127.85        128.52        11.59 o                         
   2   2  13        318.74        293.49        11.98 o                         
   3   2  13        283.76        293.20        22.40 o                         
   4   2  13         27.28         43.77         9.72 o                         
  -4   3  13         65.38         40.97        14.41 o                         
  -3   3  13         50.63         32.21        12.75 o                         
  -2   3  13        244.19        250.36        24.16 o                         
  -1   3  13        143.83        146.61        22.36 o                         
   0   3  13        233.17        227.96        17.80 o                         
   1   3  13        143.83        114.45        12.00 o                         
   2   3  13        244.19        223.47        18.67 o                         
   3   3  13         50.63         65.41        10.13 o                         
   4   3  13         65.38         71.15        13.11 o                         
  -4   4  13         44.30         50.20        14.22 o                         
  -3   4  13        281.63        263.00        27.38 o                         
  -2   4  13         25.32         -5.58         8.91 o                         
  -1   4  13         58.62         58.09        13.85 o                         
   0   4  13         30.10         33.84         7.88 o                         
   1   4  13         58.62         64.79         7.80 o                         
   2   4  13         25.32         36.65         7.18 o                         
   3   4  13        281.63        301.79        22.65 o                         
   4   4  13         44.30         45.51        10.60 o                         
  -4   5  13         24.92         62.78        16.41 o                         
  -3   5  13          7.58         23.61        20.70 o                         
  -2   5  13        141.70        163.46        22.79 o                         
  -1   5  13         67.05         58.73        14.07 o                         
   0   5  13        182.32        186.13        16.08 o                         
   1   5  13         67.05         74.10        12.12 o                         
   2   5  13        141.70        199.75        20.36 o                         
   3   5  13          7.58          1.65         9.49 o                         
   4   5  13         24.92         45.57        21.43 o                         
  -3   6  13         25.23          9.71        11.26 o                         
  -2   6  13         68.47         72.87        14.31 o                         
  -1   6  13          4.54         -1.46         8.93 o                         
   0   6  13         85.40         78.01        11.65 o                         
   1   6  13          4.54          7.76        11.41 o                         
   2   6  13         68.47         53.97        13.75 o                         
   3   6  13         25.23         17.17        18.60 o                         
  -3   7  13         11.12         10.13         9.40 o                         
  -2   7  13         26.47         60.47        13.45 o                         
  -1   7  13         10.66         11.79         8.13 o                         
   0   7  13         26.33         29.39        12.02 o                         
   1   7  13         10.66         12.29         7.62 o                         
   2   7  13         26.47         49.25        14.97 o                         
   3   7  13         11.12          3.69        10.01 o                         
  -2   8  13         48.69         62.63        15.90 o                         
  -1   8  13        309.60        341.15        29.38 o                         
   0   8  13         13.51          3.77         8.30 o                         
   1   8  13        309.60        281.09        19.59 o                         
   2   8  13         48.69         19.39        11.28 o                         
  -1   9  13         34.45         35.84        15.96 o                         
   0   9  13        459.47        440.39        25.68 o                         
   1   9  13         34.45          9.86        11.58 o                         
   0   0  14        326.35        326.66        25.17 o                         
   1   0  14        177.43        164.53        13.71 o                         
   2   0  14        172.70        175.34        12.33 o                         
   3   0  14         13.02         21.35        11.00 o                         
   4   0  14         39.23         32.27        15.66 o                         
  -4   1  14         68.28         43.80        16.00 o                         
  -3   1  14         40.62         32.30         8.22 o                         
  -2   1  14        219.18        244.33        12.96 o                         
  -1   1  14         32.72         14.74         8.19 o                         
   0   1  14        495.34        515.19        25.29 o                         
   1   1  14         32.72         25.49         6.88 o                         
   2   1  14        219.18        211.36         9.63 o                         
   3   1  14         40.62         31.44         7.77 o                         
   4   1  14         68.28         53.66        19.93 o                         
  -4   2  14        223.77        285.04        30.41 o                         
  -3   2  14          2.85         27.28        13.73 o                         
  -2   2  14        219.77        216.14        17.83 o                         
  -1   2  14         63.26         55.13        12.23 o                         
   0   2  14         42.08         47.48        18.27 o                         
   1   2  14         63.26         83.26         9.43 o                         
   2   2  14        219.77        197.90        13.80 o                         
   3   2  14          2.85        -10.03         7.08 o                         
   4   2  14        223.77        212.35        31.08 o                         
  -4   3  14         15.20          3.82        11.87 o                         
  -3   3  14         77.80         77.53        18.70 o                         
  -2   3  14        181.41        191.03        23.54 o                         
  -1   3  14         25.22         36.25         9.78 o                         
   0   3  14         93.59         88.09        13.26 o                         
   1   3  14         25.22         19.19         7.36 o                         
   2   3  14        181.41        192.88        20.39 o                         
   3   3  14         77.80         68.09        12.19 o                         
   4   3  14         15.20         -6.32        16.80 o                         
  -3   4  14         54.87         52.02        15.24 o                         
  -2   4  14         43.80         28.21        14.54 o                         
  -1   4  14         23.23          6.85         8.60 o                         
   0   4  14        236.48        233.74        17.94 o                         
   1   4  14         23.23          5.96         8.34 o                         
   2   4  14         43.80         30.07         7.65 o                         
   3   4  14         54.87         53.16        13.68 o                         
  -3   5  14        134.33        156.40        23.87 o                         
  -2   5  14         30.82         31.67        14.23 o                         
  -1   5  14         21.97         34.64        12.93 o                         
   0   5  14         43.64         44.55         9.19 o                         
   1   5  14         21.97         21.74        15.54 o                         
   2   5  14         30.82         29.93        17.03 o                         
   3   5  14        134.33        126.69        21.35 o                         
  -3   6  14          3.21         23.27        18.14 o                         
  -2   6  14         29.34         65.89        21.76 o                         
  -1   6  14        100.56        110.95        15.96 o                         
   0   6  14          8.47          1.89         9.08 o                         
   1   6  14        100.56         93.21        13.67 o                         
   2   6  14         29.34         14.84         8.96 o                         
   3   6  14          3.21        -11.67        10.41 o                         
  -2   7  14          8.48          3.67        15.41 o                         
  -1   7  14         11.16         18.66        12.98 o                         
   0   7  14         12.66         26.82        10.79 o                         
   1   7  14         11.16          6.63        10.62 o                         
   2   7  14          8.48         12.07         9.05 o                         
  -1   8  14         22.53         13.34        11.17 o                         
   0   8  14         64.44         93.00        15.00 o                         
   1   8  14         22.53         21.26        13.41 o                         
   1   0  15        141.86        125.34        12.64 o                         
   2   0  15          2.17          9.26         9.47 o                         
   3   0  15         57.78         49.73        14.94 o                         
  -3   1  15         28.21         50.56        15.19 o                         
  -2   1  15        149.30        141.54        15.47 o                         
  -1   1  15        127.95        118.87        15.90 o                         
   0   1  15         17.11         40.12        13.03 o                         
   1   1  15        127.95        117.11        22.92 o                         
   2   1  15        149.30        152.61        15.93 o                         
   3   1  15         28.21         25.08        33.98 o                         
  -3   2  15         20.12         61.49        23.63 o                         
  -2   2  15          7.15         22.48         9.91 o                         
  -1   2  15        187.14        187.93        18.71 o                         
   0   2  15        370.19        397.62        22.20 o                         
   1   2  15        187.14        187.81        16.53 o                         
   2   2  15          7.15         27.67        11.51 o                         
   3   2  15         20.12         10.67        26.31 o                         
  -3   3  15        120.55        123.15        24.70 o                         
  -2   3  15         73.26        107.28        19.17 o                         
  -1   3  15        183.69        153.30        18.07 o                         
   0   3  15          8.86         11.02         9.64 o                         
   1   3  15        183.69        192.23        16.03 o                         
   2   3  15         73.26         89.67        13.29 o                         
   3   3  15        120.55        138.59        26.04 o                         
  -2   4  15         21.12          2.32        12.55 o                         
  -1   4  15          3.61         -1.69        17.87 o                         
   0   4  15         35.85         38.59        11.67 o                         
   1   4  15          3.61          2.26        10.15 o                         
   2   4  15         21.12         23.72        11.30 o                         
  -2   5  15        129.15        161.49        25.19 o                         
  -1   5  15         10.50         12.10         9.79 o                         
   0   5  15        141.25        105.86        16.55 o                         
   1   5  15         10.50         -8.70         7.80 o                         
   2   5  15        129.15        151.92        29.91 o                         
  -1   6  15         92.38        109.88        17.01 o                         
   0   6  15         28.57         33.48         9.17 o                         
   1   6  15         92.38         80.63        14.27 o                         
   0   0  16        355.28        413.73        37.01 o                         
   1   0  16         45.87         23.89        10.98 o                         
   2   0  16          0.01         -2.69        13.33 o                         
  -2   1  16         18.66         -2.54        10.62 o                         
  -1   1  16        213.69        236.67        22.97 o                         
   0   1  16        280.91        319.33        19.90 o                         
   1   1  16        213.69        249.08        17.91 o                         
   2   1  16         18.66         21.61         9.77 o                         
  -2   2  16         31.56         15.16        12.00 o                         
  -1   2  16         90.72         63.62        13.13 o                         
   0   2  16        190.83        190.98        19.60 o                         
   1   2  16         90.72         86.86        21.16 o                         
   2   2  16         31.56         19.09        10.05 o                         
  -1   3  16         68.27         51.16        16.46 o                         
   0   3  16         96.90         96.90        17.22 o                         
   1   3  16         68.27         80.03        12.06 o                         
  -1   4  16        154.85        172.73        19.33 o                         
   0   4  16          0.10          9.25        14.24 o                         
   1   4  16        154.85        148.93        20.18 o                         
                                                                                
