# Supplementary material for: Crystal structure, Hirshfeld and electronic transition analysis of 2-[(1H-benzimidazol-1-yl)meth­yl]benzoic acid
Source: Acta Crystallogr E Crystallogr Commun. 2021 Jun 30;77(Pt 7):755–8. doi: 10.1107/S2056989021006435 (PMC8382057; doi:10.1107/S2056989021006435)
Supplement: Supplementary file 3 [file e-77-00755-Isup3.cml]

<?xml version="1.0" encoding="UTF-8"?>
<cml convention="cmlDict:cmllite" xmlns="http://www.xml-cml.org/schema" xmlns:cmlDict="http://www.xml-cml.org/dictionary/cml/" xmlns:nameDict="http://www.xml-cml.org/dictionary/cml/name/">
  <molecule id="m1">
    <name dictRef="nameDict:unknown">2-[(1H-Benzimidazol-1-yl)methyl]benzoic acid</name>
    <atomArray>
      <atom id="a12" elementType="C">
        <label value="1" dictRef="cmlDict:locant"/>
        <label value="C" dictRef="cmlDict:locant"/>
      </atom>
      <atom id="a41" elementType="H"/>
      <atom id="a42" elementType="H"/>
      <atom id="a13" elementType="C" hydrogenCount="0">
        <label value="alpha" dictRef="cmlDict:locant"/>
      </atom>
      <atom id="a14" elementType="C" hydrogenCount="0">
        <label value="1" dictRef="cmlDict:locant"/>
      </atom>
      <atom id="a15" elementType="C" hydrogenCount="0">
        <label value="2" dictRef="cmlDict:locant"/>
      </atom>
      <atom id="a16" elementType="C">
        <label value="3" dictRef="cmlDict:locant"/>
      </atom>
      <atom id="a17" elementType="C">
        <label value="4" dictRef="cmlDict:locant"/>
      </atom>
      <atom id="a18" elementType="C">
        <label value="5" dictRef="cmlDict:locant"/>
      </atom>
      <atom id="a19" elementType="C">
        <label value="6" dictRef="cmlDict:locant"/>
      </atom>
      <atom id="a21" elementType="O" hydrogenCount="0">
        <label value="O'" dictRef="cmlDict:locant"/>
      </atom>
      <atom id="a22" elementType="O">
        <label value="O" dictRef="cmlDict:locant"/>
      </atom>
      <atom id="a43" elementType="H"/>
      <atom id="a44" elementType="H"/>
      <atom id="a45" elementType="H"/>
      <atom id="a46" elementType="H"/>
      <atom id="a47" elementType="H"/>
      <atom id="a32" elementType="N" hydrogenCount="0">
        <label value="1" dictRef="cmlDict:locant"/>
        <label value="N" dictRef="cmlDict:locant"/>
      </atom>
      <atom id="a33" elementType="C">
        <label value="2" dictRef="cmlDict:locant"/>
      </atom>
      <atom id="a34" elementType="N" hydrogenCount="0">
        <label value="3" dictRef="cmlDict:locant"/>
        <label value="N'" dictRef="cmlDict:locant"/>
      </atom>
      <atom id="a35" elementType="C" hydrogenCount="0">
        <label value="3a" dictRef="cmlDict:locant"/>
      </atom>
      <atom id="a36" elementType="C">
        <label value="4" dictRef="cmlDict:locant"/>
      </atom>
      <atom id="a37" elementType="C">
        <label value="5" dictRef="cmlDict:locant"/>
      </atom>
      <atom id="a38" elementType="C">
        <label value="6" dictRef="cmlDict:locant"/>
      </atom>
      <atom id="a39" elementType="C">
        <label value="7" dictRef="cmlDict:locant"/>
      </atom>
      <atom id="a40" elementType="C" hydrogenCount="0">
        <label value="7a" dictRef="cmlDict:locant"/>
      </atom>
      <atom id="a48" elementType="H"/>
      <atom id="a49" elementType="H"/>
      <atom id="a50" elementType="H"/>
      <atom id="a51" elementType="H"/>
      <atom id="a52" elementType="H"/>
    </atomArray>
    <bondArray>
      <bond id="a12_a41" atomRefs2="a12 a41" order="S"/>
      <bond id="a12_a42" atomRefs2="a12 a42" order="S"/>
      <bond id="a13_a14" atomRefs2="a13 a14" order="S"/>
      <bond id="a14_a15" atomRefs2="a14 a15" order="D"/>
      <bond id="a15_a16" atomRefs2="a15 a16" order="S"/>
      <bond id="a16_a17" atomRefs2="a16 a17" order="D"/>
      <bond id="a17_a18" atomRefs2="a17 a18" order="S"/>
      <bond id="a18_a19" atomRefs2="a18 a19" order="D"/>
      <bond id="a14_a19" atomRefs2="a14 a19" order="S"/>
      <bond id="a13_a21" atomRefs2="a13 a21" order="D"/>
      <bond id="a13_a22" atomRefs2="a13 a22" order="S"/>
      <bond id="a16_a43" atomRefs2="a16 a43" order="S"/>
      <bond id="a17_a44" atomRefs2="a17 a44" order="S"/>
      <bond id="a18_a45" atomRefs2="a18 a45" order="S"/>
      <bond id="a19_a46" atomRefs2="a19 a46" order="S"/>
      <bond id="a22_a47" atomRefs2="a22 a47" order="S"/>
      <bond id="a12_a15" atomRefs2="a12 a15" order="S"/>
      <bond id="a32_a33" atomRefs2="a32 a33" order="S"/>
      <bond id="a33_a34" atomRefs2="a33 a34" order="D"/>
      <bond id="a34_a35" atomRefs2="a34 a35" order="S"/>
      <bond id="a35_a40" atomRefs2="a35 a40" order="D"/>
      <bond id="a40_a32" atomRefs2="a40 a32" order="S"/>
      <bond id="a39_a38" atomRefs2="a39 a38" order="D"/>
      <bond id="a38_a37" atomRefs2="a38 a37" order="S"/>
      <bond id="a37_a36" atomRefs2="a37 a36" order="D"/>
      <bond id="a40_a39" atomRefs2="a40 a39" order="S"/>
      <bond id="a36_a35" atomRefs2="a36 a35" order="S"/>
      <bond id="a33_a48" atomRefs2="a33 a48" order="S"/>
      <bond id="a36_a49" atomRefs2="a36 a49" order="S"/>
      <bond id="a37_a50" atomRefs2="a37 a50" order="S"/>
      <bond id="a38_a51" atomRefs2="a38 a51" order="S"/>
      <bond id="a39_a52" atomRefs2="a39 a52" order="S"/>
      <bond id="a32_a12" atomRefs2="a32 a12" order="S"/>
    </bondArray>
  </molecule>
</cml>
